# Supplementary material for: Assessing the Likelihood of Gene Flow From Sugarcane (Saccharum Hybrids) to Wild Relatives in South Africa
Source: Front Bioeng Biotechnol. 2018 Jun 7;6:72. doi: 10.3389/fbioe.2018.00072 (PMC5999724; doi:10.3389/fbioe.2018.00072)
Supplement: Supplementary file 1 [file Data_Sheet_1.ZIP]

Archive with 5 entries (4 files):
- assemblies/
- assemblies/matK-assemblies.fa
- assemblies/rbcL-assemblies.fa
- assemblies/ITS-assemblies.fa
- assemblies/README.txt
