# Supplementary material for: Assessing the Likelihood of Gene Flow From Sugarcane (Saccharum Hybrids) to Wild Relatives in South Africa
Source: Front Bioeng Biotechnol. 2018 Jun 7;6:72. doi: 10.3389/fbioe.2018.00072 (PMC5999724; doi:10.3389/fbioe.2018.00072)
Supplement: Supplementary file 1 [file Data_Sheet_1.ZIP › assemblies/matK-assemblies.fa]

>Andropogon_virginicus
GAGTAGATAATTTTTCCTTGTTACAATAGAAAAAAACCCCTCCCCAAATCGTGCTTGCA
TTTTTCATTGCACACGACTTTCCCTATGTAGAAATAGCCAATTTCTATTCCGAAGAAGA
AGTCCACTAATTTTTAGAATTTTTAATTAGTTAAAGTGATTCACCTACTATGGAACATT
TCAGAATGGAAAATGTGCAAGTTTTATCTTGATATCGATCTTTTCTAGTTTATTAATTT
TGTCTAATGATTAATTAAGAGTAAGAGGATTCACCAGGTCATTGATACGGATAATATCC
AAATACCAAATACGCTCACTTTGTGATCCATGGAAAGAAAAGTGAATTGTTTTGGTGAA
CATCAAAGAAAAAACTTGCTCTTCTTCCGTAAAAAATTCTTCTAAAAATACCGAACCCA
ATCGTTGCATAAAAGTTCGTACCGTACTTTTATGTTTACGAGCTAAAGTTCTAGCACAT
GAAAGTCGAAGTATATATTTTAGTCGATACAAAGTATGTTTTTTCGAAGATCCACTATG
ATAATGAAAAAGATTTCTACATATCCGACCAAAACGATCAAGAATATCCCAATCTGATA
AATCAGTCCAAACGGGTTTACTAATAGGATGCCCCGATCCGGTACAAAATTGAGCTTTT
GATAAGGATCCAACGAGGGGAGTTGCAGGGACTGCGGTATCGAATTTTTTCATTCGAGT
ATCTATTAGAAAAGAATTCTCCAGCATTTGATTCCTTACTAAAAAAGTATTTATTGGTA
CACTTGAAAGGTACCCCAGAAAATCGAAGCAAGAGTTTGTTAATTGGTTTAGACGAATC
CTTTGTGGTTGAGTCCAAAAAGAGAAAAAATATTGCGAGAAATTGACAAGGTAAGATTT
CCATTTCTTCTTCAAAAGAAGAGTGCCTTTTGATGCAAGAATTGCCTTTCCTTGATATC
GAACATAATGCATAAGAGGATCCATAAAGAACCATATGGTTTTCCGAAAAAACCCCGGG
TACATTACACCAAAATGTTCCATCTTCCCAGAAAAGATGATTCGTTCCAGAAAGGTTCC
AGAAGATGTTAATCGTAAGCAAGAAGATTGTTTACGAAAAAACAACAAGAAAAATTCAT
ATTCTGATACATAAGAGTTATATAGGAATCGAAATAGTCTTTTATTTTCTTTTGAAAAA
AGAAAAATGGATTTCATTGAAGGAATAAGACTATTCCAATTCGAATAATAGTGGAGAAA
GAATCGCAATAAATGCAAAGAGGGAACATCTTGAATCCGGTATTCAAGGAGTTGAACCA
GGATTTCTAAATGGATAGGATAGGGTATTTCTATATGTGATAGATAATGTAAATGCAAA
AATTTGTCTTCTAAAAAGGGAAATATTGAATGAATAGATTGTAAATTTTGAAACTTTGG
TATTTCTTTTTCTTCTGGACAAGATAGTTGCCCTAGCGAGAGTGGGATTTCTACAACAA
TCGCAAACCCCTCAGATAGAATCTGAGAATAAAACTCAGAATAAAAAAAATTGCGGTGA
TCAAACAATCGATCTTGGTTAGGATAATTAACCGAATTAATCAAAAAATTCTGTTGATA
CATTCGAATAATTAAACGTTTCACAAGTATTGAACTAAATTTCTTGTTATTACAACCAA
AAATTTCCACGGGTTCGGAACCATTTAATCCATAATCATGAGCAAATGCATAAATATAT
TCCTGAAAGAGAAGTGGGTAGACGAAGTAGTGTTGACGAGATTTCTGTTTTTCTGAATA
CCCTTCGAATTTTTCCATTTGTATTTCTACTTGAATCAGAGAAAAAAGCATTTCTCGAT
TTTTCAAATGATGATACATAGTGCAATATGGTCAGAACAAGGTGTTGCATAATACAAAC
CCAGGAAAGAAAGGGAGTCTAATCCATAGAACTTTTTACGCTCCTTTTCTATCTAATTA
GTTTATGTTTGTTCTAATTACAAAACAAACAAGAACTAATCTTTTATTTTTGCAGGCCA
ATCGCTCTTTTGACTTTGGAATACAGTCTCTTTATCAATATACTGTTTCTTTTACACAT
TCAAGTCATAACATCCCTTTTCAATCCATAATCAAGAATAATTAGGATTTCTAAAAAAA
AAAGTAAAGGGTCCACTCATAGGAAAACCTAACCTTTCCCTGCATTAGGCACTAATCTA
TTTTTAACGTCTAATTAGATCGGGGAATCCTTCCAATTAACCAATTAAGA
>Cymbopogon_flexuosus
CAGTATAACATAGTCTATATACCAATGTCAACCAAGCCAGCCCCAACGATTGGATTTTC
ATATAACTTCATTTACCAAATCCAAAAATTTGGGAAATTAAATTAGTAAAAATTCAAAA
CTCAGATTGCTCCTTTCTAGTTTCCATATGGGTTGCCCGGGACTCGAACCCGGAACTAG
TCGGATGGAGTAGATAATTATTCCTTGTTACAATAGAGAAAAAACCCCTCCCCAAATCG
TGCTTGCATTTTTCATTGCACACGACTTTCCCTATGTAGAAATAGCCAATTTCTATTCC
GAAGAGGAAGTCCACTAATTTTTAGAATTTTTAATTAGTTAAAGTGATTCACCTACTAT
GGAACATTTCAGAATGGAAAATGTGCAAGTTTTATCTTGATATCGATCTTTTCTAGTTT
ATTAATTTTGTCTAATGATTAATTAATTAAGAGTAAGAGGATTCACCAGGTCATTGATA
CGGATAATATCCAAATACCAAATACGCTCACTTTGTGATCCATGGAAAGAAAAGTGAAT
TGTTTTGGTTTTGGTGAACATCAAAGAAAAAACTTGCTCTTCTTCCGTAAAAAATTCTT
CTAAAAATACCGAACCCAACCATTGCATAAAAGCTCGTACCGTGCTTTTATGTTTACGA
GCTAAAGTTCTAGCGCATGAAAGTCGAAGTATATACTTTAGTCGATACAAAGTCTTCTT
TTTTGAAGATCCACTGTAATAATGAAAAAGATTTCTACATATCCGACCAAACCGATCAA
GAATATCCCAATCCGATAAATCGGTCCAAATTGGTTTACTAATAGGATGCCCCGATCCA
GTACAAAATTGGGCTTTTGCTAAAGATCCAATGAGAGGAGTAACAGGGACTTTGGTATC
GAATTTTTTCATTCGAGTATCTATTAGAAAAGAATTCTCCAGCATTTGATTCCTTACTA
ACAAAGTATTTATTGGTACACTTGAAAGGTACCCCAGAAAATCGAAGCAAGAGTTTGTT
AATTGGTTTAGACGAATCCTTTGTGGTTGAGTCCAAAAAGAGAAAGAATATTGCCACAA
ACGGACAAGGTAACATTTCCATTTCTTCTTCAAAAGAAGAGTTCCTTTTGATGCAAGAA
TTGCCTTTCCTTGATATCGAACATAATGCATAAGGGGATCCATAACGAACCATATGGTT
TTCCGAAAAAACCCCGGGTACATTAACCCAAAATGTTCCATCTTCCTAGAAAAGATGAT
TCGTTCCAGAAAGGTTCCAGAAGATGTTAATCGTAAGCAAGAAGATTGTTTACGAAAAA
ACAACAAGAAAAATTCATATTCTGATACATAAGAGTTATATAGGAATCGAAATAGTCTT
TTATTTTCTTTTGAAAAAAGAAAAATAGATTTCATTGAAGTAATAAGACTATTCCAATT
CGAATAATAGTGGAGAAAGAATCGCAATAAATGCAAGGATGGAACATCTTGGATCCGGT
ATTGAAGGAGTTGAAGCAAGATATCCAAATGGATAGGATAGGGTATTTCTATATGTGCT
AGATAATGTAAGTGCAAAAATTTGTCTTCTAAAAAAGGAAATATTGAATGAATAGATCG
TAAATTCTGAAACTTTGGTATTTCTTTTTCTTCTGGACAAGATAGTTGCCCTAGCGAGA
GTGGGATTTCTACAACAATCGCAAACCCCTCAGATAGAATCTGAGAATAAAAGTCAGAA
TAAAAATAATTGCAGTGATCAAACAATCGATCTTGGTTAGGATAATTAACCGAATTAAT
CAAAAAATTCTGCTGATACATTCGAATGATTAACCGTTTCACAAGTAGTGAACTAAATT
TCTTGTTATTACAACCACAAATTTCCACGGGTTCGGAACCATTTAATCCATAATCATGA
GCAAATGCATAAATATATTCCTGAAAGAGAAGTGGGTAGACGAAGTAGTGTTGACGAGA
TTTCTGTTTTTCTGAATACCCTTCGAATTTTTCCATTTGTATTTCTACTTGAATCAGAG
AAAAAAGCATTTCTCGGTTTATCAAATGATGATACATAGTGCAATATGGTCAGAACAAG
GTGTTGCATAATACAAACCCAGGAAAGAAAGGGAGTTTAATCCATAGAACTTTTTCCGC
TCCTTTTCTATCTAATTAGTTTATGTTTGTTCTAATTACAAAACAAACAAGAACAAATC
TTTTATTTTTGCAGGCCAATCGCTCTTTTGACTTTGGAATACAGTCTCTTTATCAATAT
ACTGTTTCTTTTACACATTCAAGTCATAACATCCCTTTTCAATCCATAATCAAGAATAA
TTAGGATTTCTAAAAAAAAAGTAAAGGGTCCACTCATAGGAAAACCTAACCTTTCCCTG
CATTAGGCACTAATCTATTTTTAACGTCTAATTAGATCGGGGAATCCTTCCAATTAACC
AATTAAAATTAAGAAGTTAAGCTCGTTGCTTTTTTTTTTTTTTTTACCAGAATTAGAGC
CAGGCTCTATCCATTTATTCACTAGACCCAGAAAATCAGAATTTTTTTATTAAAAAAAA
AAGAAATAGATTTTATTACGACATGCTATTTTTTCCATTCATTACCTTTGAGGATCAGT
CGTGGTCTTCTAGACTCTACCAAGAGTCTGGACGAATTTGTTGCTTCATCCA
>Imperata_cylindrica
TTTGTAATTAGAACAAACATAAACTAATTAGATAGAAAAGGAGCGGAAAAAGTTCTATG
GATTAGACTCCCTTTCTTTCCGGGGTTTGTATTATGCAACACCTTGTTCTGACCATATT
GCACTATGTATCATCATTTGATAAACCGAGAAATGCTTTTTTCTCTGATTCAAGTAGAA
ATACAAATGGAAAAATTCGAAGGGTATTCAGAAAAAAAGAAATCTCGTCAACACTACTT
CGTCTACCCACTTCTCTTTCAGGAATATATTTATGCATTTGCTCATGATTATGGATTAA
ATGGTTCCGAACCCGTAGAAATTTTTGGTTGTAATAACAAGAAATTTAGTTCAATACTT
GTGAAACGTTTAATTATTCGAATGTATCAGCAGAATTTTTTGATTAATTCGGTTAATTA
TCCTAACCAAGATCGATTGTTTGATGACCGCAATTATTTTTATTCTGAGTTTTATTCTC
AGATTCTATCTGAGGGGTTTGGGATTGTTGTAGAAATCCCACTCTCGCTAGGGCAACTA
TCTTGTCCAGAAGAAAAAGAAATACCAAAGTTTCAAAATTTACAATCTATTCATTCAAT
ATTTCCCTTTTTAGAAGACAAATTTTTGCATTTACATTATCTATCACATATAGAAATAC
CCTATCCTATCCATTTAGAAATCCTGGTTCAACTCCTTGAATACCGGATTCAAGATGTT
CCCTCTTTGCATTTATTGCGATTCTTTCTCCACTATTATTCGAATTGGAATAGTCTTAT
TACTTCAATGAAATCCATTTTTCTTTTGAAAAAAGAAAATAAAAGACTATTTCGATTCC
TATATAACTCTTATGTATCAGAATATGAATTTTTCTTGTTGTTTCTTCGTAAACAATCT
TCTTGCTTACGATTAACATCTTCTGGAACCTTTCTGGAACGAATCATCTTTTCTGGGAA
GATGGAACATTTTGGTGTAATGTACCCGGGGTTTTTTCGGAAAACCATATGGTTCTTTA
TGGATCCTCTTATGCATTATGTTCGATATCAAGGAAAGGCAATTCTTGCATCAAAAGGC
ACTCTTCTTTTGAAGAAGAAATGGAAATCTTACCTTGTCAATTTCTCGCAATATTTTTT
CTCTTTTTGGACTCAACCACAAAGGATTCGTCTAAACCAATTAACAAACTCTTGCTTCG
ATTTTCTGGGGTACCTTTCAAGTGTACCAATAAATACTTTGTTAGTAAGGAATCAAATG
CTGGAGAATTCTTTTCTAATAGATACTCGAATGAAAAAATTCGATACCACAGTCCCTGC
AACTCCCCTCGTTGGATCCTTATCAAAAGCTCAATTTTGTACTGGATCGGGGCATCCTA
TTAGTAAACCCGTTTGGACTGATTTATCAGATTGGGATATTCTTGATCGTTTTGGTCGG
ATATGTAGAAATCTTTTTCATTATCATAGTGGATCTTCGAAAAAACAGACTTTGTATCG
ACTAAAATATATACTTCGACTTTCATGTGCTAGAACTTTAGCTCGTAAACATAAAAGTA
CGGTACGAACTTTTATGCAACGATTGGGTTCGGTATTTTTAGAAGAATTTTTTACGGAA
GAAGAGCAAGTTTTTTCTTTGATGTTTACCAAAACCAAAACAATTCACTTTTCTTTCCA
TGGATCACAAAGTGAGCGTATTTGGTATTTGGATATTATCCGTATCAATGACCTGGTGA
ATCCTCTTACTCTTAATTAATCATTAGACAAAATTAATAAACTAGAAAAGATCGCTATC
AAGATAAAACTTGCACATTTTCCATTCTGAAATGTTCCATAGTAGGTGAATCACTTTAA
CTAAATTATCTGAAATGTTCCATAGTAGGTGAATCACTTTAACCAATTTGA
>Microstegium_vimineum
TTTGGTAAATGAAGTTAGTAAAAATTCAAAACTCAGATTGCTCTTTTCTATTTTCCATA
TGGGTTGCCCGGGACTCGAACCCGGAACTAGTCGGATGGAGTAGATAATTCTTCCTTGT
TACAATAGAAAAAAACCCCTCCCCAAATCGTGCTTGCATTTTTCATTGCACACGACTTT
CCCTATGTAGAAATAGCCAATTTCTATTCCGAAGAGGAAGTCCACTAATTTTTTGAATT
TTTAATTTGTTAAAGTGATTCACCTACTATGGAACATTTCAGAATGGAAAATGTGCAAG
TTTTATCTTGATATCGATCTTTTCTAGTTTATTAATTTTGTCTAATGATTAATTAAGAG
TAAGAGGATTGACCAGGTCATTGATACGGATAATATCCAAATACCAAATACGCTCACTG
TGTGATCCATGGAAAGAAAAGTGAATTGTTTTGGTGAACATCAAAGAAAAAACTTGCTC
TTCTTCCGTAAAAAATTCTTCTAAAAATACCGAACCCAATCGTTGCATAAAAGTTCGTA
CCGTACTTTTATGTTTACGAGCTAAAGTTCTAGCACATGAAAGTCGAAGTATATATTTT
AGTCGATACAAAGTCTGTTTTTTCGAAGATCCACTATAATAATGAAAAAGATTTCTACA
TATCCGACCAAAACGATCAAGAATATCCCAATCTGATAAATCAGTCCAAACGGGTTTAC
TAATAGGATGCCCCGATCCAGTACAAAATTGAGCTTTTGATAAGGATCCAACGAGGGGA
GTTGCAGGGACTGTGGTATCGAATTTTTTCATTCGAGTATCTATTAGAAAAGAATTCTC
CAGCATTTGATTCCTTACTAACAAAGTATTTATTGGTACACTTGAAAGGTACCCCAGAA
AATCGAAGCAAGAGTTTGTTAATTGGTTTAGACGAATCCTTTGTGGTTGAGTCCAAAAA
GAGAAAAAATATTGCGAGAAATTGACAAAGTAAGATTTCCATTTCTTCTTCAAAAGAAG
AGTGCCTTTTGATGCAAGAATTGCCTTTCCTTGATATCGAACATAATGCATAAGAGGAT
CCATAAAGAACCATATGGTTTTCCGAAAAAACCCCGGGTACATTACACCAAAATGTTCC
ATCTTCCCAGAAAAGATGATTCGTTCCAGAAAGGTTCCAGAAGATGTTAATCGTAAGCA
AGAAGATTGTTTACGAAGAAACAACAAGAAAAATTCATATTCTGATACATAAGAGTTAT
ATAGGAATCGAAATAGTCTTTTATTTTCTTTTTTCAAAAGAAAAATGGATTTCATTGAA
GTAATAAGACTATTCCAATTCGAATAATAGTGGAGAAAGAATCGCAATAAATGCAAAGA
GGGAACATCTTGAATCCGGTATTCAAGGAGTTGAACCAGGATTTCTAAATGGATAGGAT
AAGGTATTTCTATATGTGATAGATAATGTAAATGCAAAAATTTGTCTTCTAAAAAAGGA
AATATTGAATGAATAGATTGTAAATTTTGAAACTTTGGTATTTCTTTTTCTTCTGGACA
AGATAGTTGCCCTAGCGAGAGTGGGATTTCTACAACAATCGCAAACCCCTCAGATAGAA
TCTGAGAATAAAAGTCAGAATAAAAATAATTGCGGTAATCCAACAATCGATCTTGGTTA
GGATAATTAACCGAATTAATCAAAAAATTCTGCCGATACATTCGAATAATTAAACGTTT
CACAAGTATTGAACTAAATTTCTTGTTATTACAACCAACAATTTCCACGGGTTCGGAAC
CATTTAATCCATAATCATGAGCAAATGCATAAATATATTCCTGAAAGAGAAGTGGGTAG
ACGAAGTAGTGTTGACGAGATTTCTGTTTTTCTGAATACCCTTCGAATTTTTCCATTTG
TATTTCTACTTGAATCAGAGAAAAAAGCATTTCTCGGTTTATCAAATGATGATACATAG
TGCAATATGGTCAGAACAAGGTGTTGCATAATACAAACCCAGGAAAGAAAGGGAGTCTA
ATCCATAGAACTTTTTCCGCTCCTTTTCTATCTAATTAGTTTATGTTTGTTCTAATTAC
AAAACAAACAAGAACAAATCTTTTATTTTTGCAGGCCAATCGCTCTTTTGACTTTGGAA
TACAGTCTCTTTATCAATATACTGTTTCTTTTACACATTCAAGTCATAACATCCCTTTT
CAATCCATAATAAAGAATAATTAGGATTTCTAAAAAAAAGTAAAGGGTTCACTCATA
>Miscanthidium_capense
AAACCCCTCCCCAAATCGTGCTTGCATTTTTCATTGCACACGACTTTCCCTATGTAGAA
ATAGCCAATTTCTATTCCGAAGAGGAAGTCCACTAATTTTTAGAATTTTTAATTAGTTA
AAGTGATTTACCTACTATGGAACATTTCAGAATGGAAAATGTGCAAGTTTTATCTTGAT
ATCGATCTTTTCTAGTTTATTAATTTTGTCTAATGATTAATTAAGAGTAAGAGGATTCA
CCAGGTCATTGATACGGATAATATCCAAATACCAAATACGCTCACTTTGTGATCCATGG
AAAGAAAAGTGAATTGTTTTGGTGAACATCAAAGAAAAAACTTGCTCTTCTTCCGTAAA
AAATTCTTCTAAAAATACCGAACCCAATCGTTGCATAAAAGTTCGTACCGTACTTTTAT
GTTTACGAGCTAAAGTTCTAGCACATGAAAGTCGAAGTATATATTTTAGTCGATACAAA
GTCTGTTTTTTCGAAGATCCACTATGATAATGAAAAAGATTTCTACATATCCGACCAAA
ACGATCAAGAATATCCCAATCTGATAAATCAGTCCAAACGGGTTTACTAATAGGATGCC
CCGATCCAGTACAAAATTGAGCTTTTGATAAGGATCCAACGAGGGGAGTTGCAGGGACT
GTGGTATCGAATTTTTTCATTCGAGTATCTATTAGAAAAGAATTCTCCAGCATTTGATT
CCTTACTAACAAAGTATTTATTGGTACACTTGAAAGGTACCCCAGAAAATCGAAGCAAG
AGTTTGTTAATTGGTTTAGACGAATCCTTTGTGGTTGAGTCCAAAAATAGAAAAAATAT
TGCGAGAAATTGACAAGGTAAGATTTCCATTTCTTCTTCAAAAGAAGAGTGCCTTTTGA
TGCAAGAATTGCCTTTCCTTGATATCGAACATAATGCATAAGAGGATCCATAAAGAACC
ATATGGTTTTCCGAAAAAACCCCGGGTACATTACACCAAAATGTTCCATCTTCCCAGAA
AAGATGATTCGTTCCAGAAAGGTTCCAGAAGATGTTAATCGTAAGCAAGAAGATTGTTT
ACGAAGAAACAACAAGAAAAATTCATATTCTGATACATAAGAGTTATATAGGAATCGAA
ATAGTCTTTGATTTTCTTTTTTCAAAAGAAAAATGGATTTCATTGAAGTAATAAGACTA
TTCCAATTCGAATAATAGTGGAGAAAGAATCGCAATAAATGCAAAGAGGGAACATCTTG
AATCCGGTATTCAAGGAGTTGAACCAGGATTTCTAAATGGATAGGATAGGGTATTTCTA
TATGTGATAGATAATGTAAATGCAAAAATTTGTCTTCTAAAAAGGGAAATATTGAATGA
ATAGATTGTAAATTTTGAAACTTTGGTATTTCTTTTTCTTCTGGACAAGATAGTTGCCC
TAGCGAGAGTGGGATTTCTACAACAATCCCAAACCCCTCAGATAGAATCTGAGAATAAA
ACTCAGAATAAAAATAATTGCGGTGATCAAACAATCGATCTTGGTTAGGATAATTAACC
GAATTAATCAAAAAATTCTGCTGATACATTCGAATAATTAAACGTTTCACAAGTATTGA
ACTAAATTTCTTGTTATTACAACCAAAAATTTCCACAGGTTCGGAACCATTTAATCCAT
AATCATGAGCAAATGCATAAATATATTCCTGAAAGAGAAGTGGGTAGACGAAGTAGTGT
TGACGAGATTTCTGTTTTTCTGAATACCCTTCGAATTTTTCCATTTGTATTTCTACTTG
AATCAGAGAAAAAAGCATTTCTCGGTTTATCAAATGATGATACATAGTGCAATATGGTC
AGAACAAGGTGTTGCATAAT
>Miscanthus_floridulus_US56-0022-03
CAAGCACACGTATTAACTAGAAAGAAAATAGATAATAGAAGGCTTGTTATTTAACAGTA
TAACATAGTCCATATACCAATGTCAACCAAGCTAGCCCCAACGATTGTATTTTCGTATA
ACTTCATTTACCAAATCCAAAAATTTTGGAAATGAAGTTAGTCAAAATTCAAAACTCAG
ATTGCTCTTTTCTATTTTCCATATGGGTTGCCCGGGACTCGAACCCGGAACTAGTCGGA
TGGAGTAGATAATTCTTCCTTGTTACAATAGAAAAAAACCCCTCCCCAAATCGTGCTTG
CATTTTTCATTGCACACGACTTTCCCTATGTAGAAATAGCCAATTTCTATTCCGAAGAG
GAAGTCCACTAATTTTTAGAATTTTTAATTAGTTAAAGTGATTCACCTACTATGGAACA
TTTCAGAATGGAAAATGTGCAAGTTTTATCTTGATATCGATCTTTTCTAGTTTATTAAT
TTTGTCTAATGATTAATTAAGAGTAAGAGGATTCACCAGGTCATTGATACGGATAATAT
CCAAATACCAAATACGCTCACTTTGTGATCCATGGAAAGAAAAGTGAATTGTTTTGGTT
TTGGTGAACATCAAAGAAAAAACTTGCTCTTCTTCCGTAAAAAATTCTTCTAAAAATAC
CGAACCCAATCGTTGCATAAAAGTTCGTACCGTACTTTTATGTTTACGAGCTAAAGTTC
TAGCACATGAAAGTCGAAGTATATATTTTAGTCGATACAAAGTCTGTTTTTTCGAAGAT
CCACTATGATAATGAAAAAGATTTCTACATATCCGACCAAAACGATCAAGAATATCCCA
ATCTGATAAATCAGTCCAAACGGGTTTACTAATAGGATGCCCCGATCCAGTACAAAATT
GAGCTTTTGATAAGGATCCAACGAGGGGAGTTGCAGGGACTGTGGTATCGAATTTTTTC
ATTCGAGTATCTATTAGAAAAGAATTCTCCAGCATTTGATTCCTTACTAACAAAGTATT
TATTGGTACACTTGAAAGGTACCCCAGAAAATCGAAGCAAGAGTTTGTTAATTGGTTTA
GACGAATCCTTTGTGGTTGAGTCCAAAAATAGAAAAAATATTGCGAGAAATTTACAAGG
TAAGATTTCCATTTCTTCTTCAAAAGAAGAGTGCCTTTTGATGCAAGAATTGCCTTTCC
TTGATATCGAACATAATGCATAAGAGGATCCATAAAGAACCATACGGTTTTCCGAAAAA
ACCCCGGGTACATTACACCAAAATGTTCCATCTTCCCAGAAAAGATGATTCGTTCCAGA
AAGGTTCCAGAAGATGTTAATCGTAAGCAAGAAGATTGTTTACGAAGAAACAACAAGAA
AAATTCATATTCTGATACATAAGAGTTATATAGGAATCGAAATAGTCTTTTATTTTCTT
TTTTCAAAATAAAAATGGATTTCATTGAAGTAATAAGACTATTCCAATTCGAATAATAG
TGGAGAAAGAATCGCAATAAATGCAAAGAGGGAACATCTTGAATCCGGTATTCAAGGAG
TTGAACCAGGATTTCTAAATGGATAGGATAGGGTATTTCTATATGTGATAGATAATGTA
AATGCAAAAATTTGTCTTCTAAAAAGGGAAATATTGAATGAATAGATTGTAAATTTTGA
AACTTTGGTATTTCTTTTTCTTCTGGACAAGGTAGTTGCCCTAGCGAGAGTGGGATTTC
TACAACAATCCCAAACCCCTCAGATAGAATCTGAGAATAAAACTCAGAATAAAAATAAT
TGCGGTGATCAAACAATCGATCTTGGTTAGGATAATTAACCGAATTAATCAAAAAATTC
TGCTGATACATTCGAATAATTAAACGTTTCACAAGTATTGAACTAAATTTCTTGTTATT
ACAACCAAAAATTTCCACAGGTTCGGAACCATTTAATCCATAATCATGACCAAATGCAT
AAATATATTCCTGAAAGAGAAGTGGGTAGACGAAGTAGTGTTGACGAGATTTCTGTTTT
TCTGAATACCCTTCGAATTTTTCCATTTGTATTTCTACTTGAATCAGAGAAAAAAGCAT
TTCTCGGTTTATCAAATGATGATACATAGTGCAATATGGTCAGAACAAGGTGTTGCATA
ATACAAACCCAGGAAAGAAAGGGAGTCTAATCCATAGAACTTTTTCCGCTCCTTTTCTA
TCTAATTAGTTTATGTTTGTTCTAATTACAAAACAAACAAGAACAAATCTTTTATTTTT
GCAGGCCAATCGCTCTTTTGACTTTGGAATACAGTCTCTTTATCAATATACTGTTTCTT
TTACACATTCAAGTCATAACATCCCTTTTCAATCCATAATCAAGAATAATTAGGATTTC
TAAAAAAAAAGTAAAGGGTCCACTCATAGGAAAAAAAATTTGGGAAATGAAGTTAGTAA
AAATTCAAAACTCAGATTGCTCTTTTCTATTTTCCATATGGGTTGCCCGGGACTCGAAC
CCGGAACTAGTCGGATGGAGTAGATAATTCTTCCTTGTTACAATAGAAAAAAACCCCTC
CCCAAATCGTGCTTGCATTTTTCATTGCACACGACTTTCCCTATGTAGAAATAGCCAAT
TTCTATTCCGAAGAGGAAGTCCACTAATTTTTAGAATTTTTAATTAGTTAAAGTGATTC
ACCTACTATGGAACATTTCAGAATGGAAAATGTGCAAGTTTTATCTTGATATCGATCTT
TTCTAGTTTATTAATTTTGTCTAATGATTAATTAAGAGTAAGAGGATTCACCAGGTCAT
TGATACGGATAATATCCAAATACCAAATACGCTCACTTTGTGATCCATGGAAAGAAAAG
TGAATTGTTTTGGTGAACATCAAAGAAAAAACTTGCTCTTCTTCCGTAAAAAATTCTTC
TAAAAATACCGAACCCAATCGTTGCATAAAAGTTCGTACCGTACTTTTATGTTTACGAG
CTAAAGTTCTAGCACATGAAAGTCGAAGTATATATTTTAGTCGATACAAAGTCTGTTTT
TTCGAAGATCCACTATGATAATGAAAAAGATTTCTACATATCCGACCAAAACGATCAAG
AATATCCCAATCTGATAAATCAGTCCAAACGGGTTTACTAATAGGATGCCCCGATCCAG
TACAAAATTGAGCTTTTGATAAGGATCCAACGAGGGGAGTTGCAGGGACTGTGGTATCG
AATTTTTTCATTCGAGTATCTATTAGAAAAGAATTCTCCAGCATTTGATTCCTTACTAA
CAAAGTATTTATTGGTACACTTGAAAGGTACCCCAGAAAATCGAAGCAAGAGTTTGTTA
ATTGGTTTAGACGAATCCTTTGTGGTTGAGTCCAAAAATAGAAAAAATATTGCGAGAAA
TTGACAAGGTAAGATTTCCATTTCTTCTTCAAAAGAAGAGTGCCTTTTGATGCAAGAAT
TGCCTTTCCTTGATATCGAACATAATGCATAAGAGGATCCATAAAGAACCATATGGTTT
TCCGAAAAAACCCCGGGTACATTACACCAAAATGTTCCATCTTCCCAGAAAAGATGATT
CGTTCCAGAAAGGTTCCAGAAGATGTTAATCGTAAGCAAGAAGATTGTTTACGAAGAAA
CAACAATAAAAATTCATATTCTGATACATAAGAGTTATATAGGAATCGAAATAGTCTTT
GATTTTCTTTTTTCAAAAGAAAAATGGATTTCATTGAAGTAATAAGACTATTCCAATTC
GAATAATAGTGGAGAAAGAATCGCAATAAATGCAAAGAGGGAACATCTTGAATCCGGTA
TTCAAGGAGTTGAACCAGGATTTCTAAATGGATAGGATAGGGTATTTCTATATGTGATA
GATAATGTAAATGCAAAAATTTGTCTTCTAAAAAGGGAAATATTGAATGAATAGATTGT
AAATTTTGAAACTTTGGTATTTCTTTTTCTTCTGGACAAGATAGTTGCCCTAGCGAGAG
TGGGATTTCTACAACAATCCCAAACCCCTCAGATAGAATCTGAGAATAAAACTCAGAAT
AAAAATAATTGCGGTGATCAAACAATCGATCTTGGTTAGGATAATTAACCGAATTAATC
AAAAAATTCTGCTGATACATTCGAATAATTAAACGTTTCACAAGTATTGAACTAAATTT
CTTGTTATTACAACCAAAAATTTCCACAGGTTCGGAACCATTTAATCCATAATCATGAG
CAAATGCATAAATATATTCCTGAAAGAGAAGTGGGTAGACGAAGTAGTGTTGACGAGAT
TTCTGTTTTTCTGAATACCCTTCGAATTTTTCCATTTGTATTTCTACTTGAATCAGAGA
AAAAAGCATTTCTCGGTTTATCAAATGATGATACATAGTGCAATAAGGTCAGAACAAGG
TGTTGCATAATACAAACCCAGGAAAGAAAGGGAGTCTAATCCATAGAACTTTTTCCGCT
CCTTTTCTATCTAATTAGTTTATGTTTGTTCTAATTACAAAACAAACAAGAACAAATCT
TTTATTTTTGCAGGCCAATCGCTCTTTTGACTTTGGAATACAGTCTCTTTATCAATATA
CTGTTTCTTTTACACATTCAAGTCATAACATCCCTTTTCAATCCATAATCAAGAATAAT
TAGGATTTCTAAAAAAAAAGTAAAGGGTCCACTCATAGGAAAACCT
>Miscanthus_oligostachyus
GATATCGATCTTTTCTAGTTTATTAATTTTGTCTAATGATTAATTAAGAGTAAGAGGAT
TCACCAGGTCATTGATACGGATAATATCCAAATACCAAATACGCTCACTTTGTGATCCA
TGGAAAGAAAAGTGAATTGTTTTGGTTTTGGTGAACATCAAAGAAAAAACTTGCTCTTC
TTCCGTAAAAAATTCTTCTAAAAATACCGAACCCAATCGTTGCATAAAAGTTCGTACCG
TACTTTTATGTTTACGAGCTAAAGTTCTAGCACATGAAAGTCGAAGTATATATTTTAGT
CGATACAAAGTCTGTTTTTTCGAAGATCCACTATGATAATGAAAAAGATTTCTACATAT
CCGACCAAAACGATCAAGAATATCCCAATCTGATAAATCAGTCCAAACGGGTTTACTAA
TAGGATGCCCCGATCCAGTACAAAATTGAGCTTTTGATAAGGATCCAACGAGGGGAGTT
GCAGGGACTGTGGTATCGAATTTTTTCATTCGAGTATCTATTAGAAAAGAATTCTCCAG
CATTTGATTCCTTACTAACAAAGTATTTATTGGTACACTTGAAAGGTACCCCAGAAAAT
CGAAGCAAGAGTTTGTTAATTGGTTTAGACGAATCCTTTGTGGTTGAGTCCAAAAATAG
AAAAAATATTGCGAGAAATTGACAAGGTAAGATTTCCATTTCTTCTTCAAAAGAAGAGT
GCCTTTTGATGCAAGAATTGCCTTTCCTTGATATCGAACATAATGCATAAGAGGATCCA
TAAAGAACCATACGGTTTTCCGAAAAAACCCCGGGTACATTACACCAAAATGTTCCATC
TTCCCAGAAAAGATGATTCGTTCCAGAAAGGTTCCAGAAGATGTTAATCGTAAGCAAGA
AGATTGTTTACGAAGAAACAACAAGAAAAATTCATATTCTGATACATAAGAGTTATATA
GGAATCGAAATAGTCTTTTATTTTCTTTTTTCAAAATAAAAATGGATTTCATTGAAGTA
ATAAGATTATTCCAATTCGAATAATAGTGGAGAAAGAATCGCAATAAATGCAAAGAGGG
AACATCTTGAATCCGGTATTCAAGGAGTTGAACCAGGATTTCTAAATGGATAGGATAGG
GTATTTCTATATGTGATAGATAATGTAAATGCAAAAATTTGTCTTCTAAAAAGGGAAAT
ATTGAATGAATAGATTGTAAATTTTGAAACTTTGGTATTTCTTTTTCTTCTGGACAAGG
TAGTTGCCCTAGCGAGAGTGGGATTTCTACAACAATCCCAAACCCCTCAGATAGAATCT
GAGAATAAAACTCAGAATAAAAATAATTGCGGTGATCAAACAATCGATCTTGGTTAGGA
TAATTAACCGAATTAATCAAAAAATTCTGCTGATACATTCGAATAATTAAACGTTTCAC
AAGTATTGAACTAAATTTCTTGTTATTACAACCAAAAATTTCCACAGGTTCGGAACCAT
TTAATCCATAATCATGAGCAAATGCATAAATATATTCCTGAAAGAGAAGTGGGTAGACG
AAGTAGTGTTGACGAGATTTCTGTTTTTCTGAATACCCTTCGAATTTTTCCATTTGTAT
TTCTACTTGAATCAGAGAAAAAAGCATTTCTCGGTTTATCAAATGATGATACATAGTGC
AATATGGTCAGAACAAGGTGTTGCATAATACAAACCCAGGAAAGAAAGGGAGTCTAATC
CATAGAACTTTTTCCGCTCCTTTTCTATCTAATTAGTTTATGTTTGTTCTAATTACAAA
ACAAACAAGAACAAATCTTTTATTTTTGCAGGCCAATCGCTCTTTTGACTTTGGAATAC
AGTCTCTTTATCAATATACTGTTTCTTTT
>Miscanthus_sacchariflorus_Hercules
GGACTCGAACCCGGAACTAGTCGGATGGAGTAGATAATTCTTCCTTGTTACAATAGAAA
AAAACCCCTCCCCAAATCGTGCTTGCATTTTTCATTGCACACGACTTTCCCTATGTAGA
AATAGCCAATTTCTATTCCGAAGAGGAAGTCCACTAATTTTTAGAATTTAAAATTAGTT
AAAGTGATTCACCTACTATGGAACATTTCAGAATGGAAAATGTGCAAGTTTTATCTTGA
TATCGATCTTTTCTAGTTTATTAATTTTGTCTAATGATTAATTAAGAGTAAGAGGATTC
ACCAGGTCATTGATACGGATAATATCCAAATACCAAATACGCTCACTTTGTGATCCATG
GAAAGAAAAGTGAATTGTTTTGGTTTTGGTGAACATCAAAGAAAAAACTTGCTCTTCTT
CCGTAAAAAATTCTTCTAAAAATACCGAACCCAATCGTTGCATAAAAGTTCGTACCGTA
CTTTTATGTTTACGAGCTAAAGTTCTAGCACATGAAAGTCGAAGTATATATTTTAGTCG
ATACAAAGTCTGTTTTTTCGAAGATCCACTATGATAATGAAAAAGATTTCTACATATCC
GACCAAAACGATCAAGAATATCCCAATCTGATAAATCAGTCCAAACGGGTTTACTAATA
GGATGCCCCGATCCAGTACAAAATTGAGCTTTTGATAAGGATCCAACGAGGGGAGTTGC
AGGGACTGTGGTATCGAATTTTTTCATTCGAGTATCTATTAGAAAAGAATTCTCCAGCA
TTTGATTCCTTACTAACAAAGTATTTATTGGTACACTTGAAAGGTACCCCAGAAAATCG
AAGCAAGAGTTTGTTAATTGGTTTAGACGAATCCTTTGTGGTTGAGTCCAAAAATAGAA
AAAATATTGCGAGAAATTGACAAGGTAAGATTTCCATTTCTTCTTCAAAAGAAGAGTGC
CTTTTGATGCAAGAATTGCCTTTCCTTGATATCGAACATAATGCATAAGAGGATCCATA
AAGAACCATATGGTTTTCCGAAAAAACCCCGGGTACATTACACCAAAATGTTCCATCTT
CCCAGAAAAGATGATTCGTTCCAGAAAGGTTCCAGAAGATGTTAATCGTAAGCAAGAAG
ATTGTTTACGAAGAAACAACAAGAAAAATTCATATTCTGATACATAAGAGTTATATAGG
AATCGAAATAGTCTTTTATTTTCTTTTTTCAAAATAAAAATGGATTTCATTGAAGTAAT
AAGACTATTCCAATTCGAATAATAGTGGAGAAAGAATCGCAATAAATGCAAAGAGGGAA
CATCTTGAATCCGGTATTCAAGGAGTTGAACCAGGATTTCTAAATGGATAGGATAGGGT
ATTTCTATATGTGATAGATAATGTAAATGCAAAAATTTGTCTTCTAAAAAGGGAAATAT
TGAATGAATAGATTGTAAATTTTGAAACTTTGGTATTTCTTTTTCTTCTGGACAAGGTA
GTTGCCCTAGCGAGAGTGGGATTTCTACAACAATCCCAAACCCCTCAGATAGAATCTGA
GAATAAAACTCAGAATAAAAATAATTGCGGTGATCAAACAATCGATCTTGGTTAGGATA
ATTAACCGAATTAATCAAAAAATTCTGCTGATACATTCGAATAATTAAACGTTTCACAA
GTATTGAACTAAATTTCTTGTTATTACAACCAAAAATTTCCACAGGTTCGGAACCATTT
AATCCATAATCATGAGCAAATGCATAAATATATTCCTGAAAGAGAAGTGGGTAGACGAA
GTAGTGTTGACGAGATTTCTGTTTTTCTGAATACCCTTCGAATTTTTCCATTTGTATTT
CTACTTGAATCAGAGAAAAAAGCATTTCTCGGTTTATCAAATGATGATACATAGTGCAA
TATGGTCAGAACAAGGTGTTGCATAATACAAACCCAGGAAAGAAAGGGAGTCTAATCCA
TAGAACTTTTTCCGCTCCTTTTCTATCTAATTAGTTTATGTTTGTTCTAATTACAAAAC
AAACAAGAACAAATCTTTTATTTTTGCAGGCCAATCGCTCTTTTGACTTTGGAATACAG
TCTCTTTATCAATATACTGTTTCTTTTACACATTCAAGTCATAACATCCCTTTTCAATC
CATAATCAAGAATAATTAGGATTTCTAAAAAAAAAGTAAAGGGTCCACTCATAGGAAAA
CCTAACCTTTCCCTGCATTAGGCACTAATCTATTTTTAACGTCTAATTAGATCGGGGAA
TCCTTCCAATTAACCAATTAAGAAGTTAAGCTCGTTGCTTTTTTTTATTTTACCAGAAT
TAGAGCCAGGCTCTATCCATTTATTCACTAGACCCAGAAAATCAGAATTTTTTG
>Miscanthus_sinensis_Andante
CTAGCCCCAACGATTGTATTTTCGTATAACTTCATTTACCAAATCCAAAAATTTTGGAA
ATGAAGTTAGTCAAAATTCAAAACTCAGATTGCTCTTTTCTATTTTCCATATGGGTTGC
CCGGGACTCGAACCCGGAACTAGTCGGATGGAGTAGATAATTCTTCCTTGTTACAATAG
AAAAAAACCCCTCCCCAAATCGTGCTTGCATTTTTCATTGCACACGACTTTCCCTATGT
AGAAATAGCCAATTTCTATTCCGAAGAGGAAGTCCACTAATTTTTAGAATTTTTAATTA
GTTAAAGTGATTCACCTACTATGGAACATTTCAGAATGGAAAATGTGCAAGTTTTATCT
TGATATCGATCTTTTCTAGTTTATTAATTTTGTCTAATGATTAATTAAGAGTAAGAGGA
TTCACCAGGTCATTGATACGGATAATATCCAAATACCAAATACGCTCACTTTGTGATCC
ATGGAAAGAAAAGTGAATTGTTTTGGTTTTGGTGAACATCAAAGAAAAAACTTGCTCTT
CTTCCGTAAAAAATTCTTCTAAAAATACCGAACCCAATCGTTGCATAAAAGTTCGTACC
GTACTTTTATGTTTACGAGCTAAAGTTCTAGCACATGAAAGTCGAAGTATATATTTTAG
TCGATACAAAGTCTGTTTTTTCGAAGATCCACTATGATAATGAAAAAGATTTCTACATA
TCCGACCAAAACGATCAAGAATATCCCAATCTGATAAATCAGTCCAAACGGGTTTACTA
ATAGGATGCCCCGATCCAGTACAAAATTGAGCTTTTGATAAGGATCCAACGAGGGGAGT
TGCAGGGACTGTGGTATCGAATTTTTTCATTCGAGTATCTATTAGAAAAGAATTCTCCA
GCATTTGATTCCTTACTAACAAAGTATTTATTGGTACACTTGAAAGGTACCCCAGAAAA
TCGAAGCAAGAGTTTGTTAATTGGTTTAGACGAATCCTTTGTGGTTGAGTCCAAAAATA
GAAAAAATATTGCGAGAAATTTACAAGGTAAGATTTCCATTTCTTCTTCAAAAGAAGAG
TGCCTTTTGATGCAAGAATTGCCTTTCCTTGATATCGAACATAATGCATAAGAGGATCC
ATAAAGAACCATACGGTTTTCCGAAAAAACCCCGGGTACATTACACCAAAATGTTCCAT
CTTCCCAGAAAAGATGATTCGTTCCAGAAAGGTTCCAGAAGATGTTAATCGTAAGCAAG
AAGATTGTTTACGAAGAAACAACAAGAAAAATTCATATTCTGATACATAAGAGTTATAT
AGGAATCGAAATAGTCTTTTATTTTCTTTTTTCAAAATAAAAATGGATTTCATTGAAGT
AATAAGACTATTCCAATTCGAATAATAGTGGAGAAAGAATCGCAATAAATGCAAAGAGG
GAACATCTTGAATCCGGTATTCAAGGAGTTGAACCAGGATTTCTAAATGGATAGGATAG
GGTATTTCTATATGTGATAGATAATGTAAATGCAAAAATTTGTCTTCTAAAAAGGGAAA
TATTGAATGAATAGATTGTAAATTTTGAAACTTTGGTATTTCTTTTTCTTCTGGACAAG
GTAGTTGCCCTAGCGAGAGTGGGATTTCTACAACAATCCCAAACCCCTCAGATAGAATC
TGAGAATAAAACTCAGAATAAAAATAATTGCGGTGATCAAACAATCGATCTTGGTTAGG
ATAATTAACCGAATTAATCAAAAAATTCTGCTGATACATTCGAATAATTAAACGTTTCA
CAAGTATTGAACTAAATTTCTTGTTATTACAACCAAAAATTTCCACAGGTTCGGAACCA
TTTAATCCATAATCATGACCAAATGCATAAATATATTCCTGAAAGAGAAGTGGGTAGAC
GAAGTAGTGTTGACGAGATTTCTGTTTTTCTGAATACCCTTCGAATTTTTCCATTTGTA
TTTCTACTTGAATCAGAGAAAAAAGCATTTCTCGGTTTATCAAATGATGATACATAGTG
CAATATGGTCAGAACAAGGTGTTGCATAATACAAACCCAGGAAAGAAAGGGAGTCTAAT
CCATAGAACTTTTTCCGCTCCTTTTCTATCTAATTAGTTTATGTTTGTTCTAATTACAA
AACAAACAAGAACAAATCTTTTATTTTTGCAGGCCAATCGCTCTTTTGACTTTGGAATA
CAGTCTCTTTATCAATATACTGTTTCTTTTACACATTCAAGTCATAACATCCCTTTTCA
ATCCATAATCAAGAATAATTAGGATTTCTAAAAAAAAAGTAAAGGGTCCACTCATAGGA
AAACCTAACCTTTCCCTGCATTAGGCACTAATCTATTTTTAACGTCTAATTAGATCGGG
GAATCCTTCCAATTAACCAATTAAGAAGTTAAGCTCGTTGCTTTTTTTTTTTATTTTAC
CAGAATTAGAGCCAGGCTCTATCCATTTATTCACTAGACCCAGAAAATCAGAATT
>Narenga_porphyrocoma
ATGTCAACCAAGCTAGCCCCAACGATTGGATTTTCGTATAACTTCATTTACCAAATCCA
AAAATTTTGGAAATGAAGTTAGTAAAAATTCAAAACTCAGATTGCTCTTTTCTATTTTC
CATATGGGTTGCCCGGGACTCGAACCCGGAACTAGTCGGATGGAGTAGATAATTCTTCC
TTGTTACAATAGAAAAAAACCCCTCCCCAAATCGTGCTTGCATTTTTCATTGCACACGA
CTTTCCCTATGTAGAAATAGCCAATTTCTATTCCGAAGAGGAAGTCCACTAATTTTTAG
AATTTTTAATTAGTTAAAGTGATTCACCTACTATGGAACATTTCAGAATGGAAAATGTG
CAAGTTTTATCTTGATATCGATCTTTTCTAGTTTATTAATTTTGTCTAATGATTAATTA
AGAGTAAGAGGATTCACCAGGTCATTGATACGGATAATATCCAAATACCAAATACGCTC
ACTTTGTGATCCATGGAAAGAAAAGTGAATTGTTTTGGTGAACATCAAAGAAAAAACTT
GCTCTTCTTCCGTAAAAAATTCTTCTAAAAATACCGAACCCAATCGTTGCATAAAAGTT
CGTACCGTACTTTTATGTTTACGAGCTAAAGTTCTAGCACATGAAAGTCGAAGTATATA
TTTTAGTCGATACAAAGTCTGTTTTTTCGAAGATCCACTATGATAATGAAAAAGATTTC
TACATATCCGACCAAAACGATCAAGAATATCCCAATCTGATAAATCAGTCCAAACGGGT
TTACTAATAGGATGCCCCGATCCAGTACAAAATTGAGCTTTTGATAAGGATCCAACGAG
GGGAGTTGCAGGGACTGTGGTATTGAATTTTTTCATTCGAGTATCTATTAGAAAAGAAT
TCTCCAGCATTTGATTCCTTACTAACAAAGTATTTATTGGTACACTTGAAAGGTACCCC
AGAAAATCGAAGCAAGAGTTTGTTAATTGGTTTAGACGAATCCTTTGTGGTTGAGTCCA
AAAATAGAAAAAATATTGCGAGAAATTGACAAGGTAAGATTTCCATTTCTTCTTCAAAA
GAAGAGTGCCTTTTGATGCAAGAATTGCCTTTCCTTGATATCGAACATAATGCATAAGA
GGATCCATAAAGAACCATATGGTTTTCCGAAAAAACCCCGGGTACATTACACCAAAATG
TTCCATCTTCCCAGAAAAGATGATTCGTTCCAGAAAGGTTCCAGAAGATGTTAATCGTA
AGCAAGAAGATTGTTTACGAAGAAACAACAAGAAAAATTCATATTCTGATACATAAGAG
TTATATAGGAATCGAAATAGTCTTTGATTTTCTTTTTTCAAAAGAAAAATGGATTTCAT
TGAAGTAATAAGACTATTCCAATTCGAATAATAGTGGAGAAAGAATCGCAATAAATGCA
AAGAGGGAACATCTTGAATCCGGTATTCAAGGAGTTGAACCAGGATTTCTAAATGGATA
GGATAGGGTATTTCTATATGTGATAGATAATGTAAATGCAAAAATTTGTCTTCTAAAAA
GGGAAATATTGAATGAATAGATTGTAAATTTTGAAACTTTGGTATTTCTTTTTCTTCTG
GACAAGATAGTTGCCCTAGCGAGAGTGGGATTTCTACAACAATCCCAAACCCCTCAGAT
AGAATCTGAGAATAAAACTCAGAATAAAAATAATTGCGGTGATCAAACAATCGATCTTG
GTTAGGATAATTAACCGAATTAATCAAAAAATTCTGCTGATACATTCGAATAATTAAAC
GTTTCACAAGTATTGAACTAAATTTCTTGTTATTACAACCAAAAATTTCCACAGGTTCG
GAACCATTTAATCCATAATCATGAGCAAATGCATAAATATATTCCTGAAAGAGAAGTGG
GTAGACGAAGTAGTGTTGACGAGATTTCTGTTTTTCTGAATACCCTTCGAATTTTTGCA
TTTGTATTTCTACTTGAATCAGAGAAAAAAGCATTTCTCGGTTTATCAAATGATGATAC
ATAGTGCAATATGGTCAGAACAAGGTGTTGCATAATACAAACCCAGGAAAGAAAGGGAG
TCTAATCCATAGAACTTTTTCCGCTCCTTTTCTATCTAATTAGTTTATGTTTGTTCTAA
TTACAAAACAAACAAGAACAAATCTTTTATTTTTGCAGGCCAATCGCTCTTTTGACTTT
GGAATACAGTCTCTTTATCAATATACTGT
>Saccharum_hybrid_SP80-3280
TAGAAAGAAAATAGATAATAGAAGGCTTGTTATTTAACAGTATAACATAGTCTATATAC
CAATGTCAACCAAGCTAGCCCCAACGATTGGATTTTCGTATAACTTCATTTACCAAATC
CAAAAATTTTGGAAATGAAGTTAGTAAAAATTCAAAACTCAGATTGCTCTTTTCTATTT
TCCATATGGGTTGCCCGGGACTCGAACCCGGAACTAGTCGGATGGAGTAGATAATTCTT
CCTTGTTACAATAGAAAAAAACCCCTCCCCAAATCGTGCTTGCATTTTTCATTGCACAC
GACTTTCCCTATGTAGAAATAGCCAATTTCTATTCCGAAGAGGAAGTCCACTAATTTTT
AGAATTTTTAATTAGTTAAAGTGATTCACCTACTATGGAACATTTCAGAATGGAAAATG
TGCAAGTTTTATCTTGATATCGATCTTTTCTAGTTTATTAATTTTGTCTAATGATTAAT
TAAGAGTAAGAGGATTCACCAGGTCATTGATACGGATAATATCCAAATACCAAATACGC
TCACTTTGTGATCCATGGAAAGAAAAGTGAATTGTTTTGGTGAACATCAAAGAAAAAAC
TTGCTCTTCTTCCGTAAAAAATTCTTCTAAAAATACCGAACCCAATCGTTGCATAAAAG
TTCGTACCGTACTTTTATGTTTACGAGCTAAAGTTCTAGCACATGAAAGTCGAAGTATA
TATTTTAGTCGATACAAAGTCTGTTTTTTCGAAGATCCACTATGATAATGAAAAAGATT
TCTACATATCCGACCAAAACGATCAAGAATATCCCAATCTGATAAATCAGTCCAAACGG
GTTTACTAATAGGATGCCCCGATCCAGTACAAAATTGAGCTTTTGATAAGGATCCAACG
AGGGGAGTTGCAGGGACTGTGGTATTGAATTTTTTCATTCGAGTATCTATTAGAAAAGA
ATTCTCCAGCATTTGATTCCTTACTAACAAAGTATTTATTGGTACACTTGAAAGGTACC
CCAGAAAATCGAAGCAAGAGTTTGTTAATTGGTTTAGACGAATCCTTTGTGGTTGAGTC
CAAAAATAGAAAAAATATTGCGAGAAATTGACAAGGTAAGATTTCCATTTCTTCTTCAA
AAGAAGAGTGCCTTTTGATGCAAGAATTGCCTTTCCTTGATATCGAACATAATGCATAA
GAGGATCCATAAAGAACCATATGGTTTTCCGAAAAAACCCCGGGTACATTACACCAAAA
TGTTCCATCTTCCCAGAAAAGATGATTCGTTCCAGAAAGGTTCCAGAAGATGTTAATCG
TAAGCAAGAAGATTGTTTACGAAGAAACAACAAGAAAAATTCATATTCTGATACATAAG
AGTTATATAGGAATCGAAATAGTCTTTGATTTTCTTTTTTCAAAAGAAAAATGGATTTC
ATTGAAGTAATAAGACTATTCCAATTCGAATAATAGTGGAGAAAGAATCGCAATAAATG
CAAAGAGGGAACATCTTGAATCCGGTATTCAAGGAGTTGAACCAGGATTTCTAAATGGA
TAGGATAGGGTATTTCTATATGTGATAGATAATGTAAATGCAAAAATTTGTCTTCTAAA
AAGGGAAATATTGAATGAATAGATTGTAAATTTTGAAACTTTGGTATTTCTTTTTCTTC
TGGACAAGATAGTTGCCCTAGCGAGAGTGGGATTTCTACAACAATCCCAAACCCCTCAG
ATAGAATCTGAGAATAAAACTCAGAATAAAAATAATTGCGGTGATCAAACAATCGATCT
TGGTTAGGATAATTAACCGAATTAATCAAAAAATTCTGCTGATACATTCGAATAATTAA
ACGTTTCACAAGTATTGAACTAAATTTCTTGTTATTACAACCAAAAATTTCCACAGGTT
CGGAACCATTTAATCCATAATCATGAGCAAATGCATAAATATATTCCTGAAAGAGAAGT
GGGTAGACGAAGTAGTGTTGACGAGATTTCTGTTTTTCTGAATACCCTTCGAATTTTTG
CATTTGTATTTCTACTTGAATCAGAGAAAAAAGCATTTCTCGGTTTATCAAATGATGAT
ACATAGTGCAATATGGTCAGAACAAGGTGTTGCATAATACAAACCCAGGAAAGAAAGGG
AGTCTAATCCATAGAACTTTTTCCGCTCCTTTTCTATCTAATTAGTTTATGTTTGTTCT
AATTACAAAACAAACAAGAACAAATCTTTTATTTTTGCAGGCCAATCGCTCTTTTGACT
TTGGAATACAGTCTCTTTATCAATATACTGTTTCTTTTACACATTCAAGTCATAACATC
CCTTTTCAATCCATAATCAAGAATAATTAGGATTTCTAAAAAAAAAGTAAAGGGTCCAC
TCATAGGAAAACCTAACCTTTCCCTGCATTAGGCACTAATCTATTTTTAACGTCTAATT
AGATCGGGGAATCCTTCCAATTAACCAATTAAGAAGTTAAGCTCGTTGCTTTTTTTTTA
TTTTACCA
>Saccharum_officinarum_IJ76-514
AGTAGATAATTCTTCCTTGTTACAATAGAAAAAAACCCCTCCCCAAATCGTGCTTGCAT
TTTTCATTGCACACGACTTTCCCTATGTAGAAATAGCCAATTTCTATTCCGAAGAGGAA
GTCCACTAATTTTTAGAATTTTTAATTAGTTAAAGTGATTCACCTACTATGGAACATTT
CAGAATGGAAAATGTGCAAGTTTTATCTTGATATCGATCTTTTCTAGTTTATTAATTTT
GTCTAATGATTAATTAAGAGTAAGAGGATTCACCAGGTCATTGATACGGATAATATCCA
AATACCAAATACGCTCACTTTGTGATCCATGGAAAGAAAAGTGAATTGTTTTGGTGAAC
ATCAAAGAAAAAACTTGCTCTTCTTCCGTAAAAAATTCTTCTAAAAATACCGAACCCAA
TCGTTGCATAAAAGTTCGTACCGTACTTTTATGTTTACGAGCTAAAGTTCTAGCACATG
AAAGTCGAAGTATATATTTTAGTCGATACAAAGTCTGTTTTTTCGAAGATCCACTATGA
TAATGAAAAAGATTTCTACATATCCGACCAAAACGATCAAGAATATCCCAATCTGATAA
ATCAGTCCAAACGGGTTTACTAATAGGATGCCCCGATCCAGTACAAAATTGAGCTTTTG
ATAAGGATCCAACGAGGGGAGTTGCAGGGACTGTGGTATTGAATTTTTTCATTCGAGTA
TCTATTAGAAAAGAATTCTCCAGCATTTGATTCCTTACTAACAAAGTATTTATTGGTAC
ACTTGAAAGGTACCCCAGAAAATCGAAGCAAGAGTTTGTTAATTGGTTTAGACGAATCC
TTTGTGGTTGAGTCCAAAAATAGAAAAAATATTGCGAGAAATTGACAAGGTAAGATTTC
CATTTCTTCTTCAAAAGAAGAGTGCCTTTTGATGCAAGAATTGCCTTTCCTTGATATCG
AACATAATGCATAAGAGGATCCATAAAGAACCATATGGTTTTCCGAAAAAACCCCGGGT
ACATTACACCAAAATGTTCCATCTTCCCAGAAAAGATGATTCGTTCCAGAAAGGTTCCA
GAAGATGTTAATCGTAAGCAAGAAGATTGTTTACGAAGAAACAACAAGAAAAATTCATA
TTCTGATACATAAGAGTTATATAGGAATCGAAATAGTCTTTGATTTTCTTTTTTCAAAA
GAAAAATGGATTTCATTGAAGTAATAAGACTATTCCAATTCGAATAATAGTGGAGAAAG
AATCGCAATAAATGCAAAGAGGGAACATCTTGAATCCGGTATTCAAGGAGTTGAACCAG
GATTTCTAAATGGATAGGATAGGGTATTTCTATATGTGATAGATAATGTAAATGCAAAA
ATTTGTCTTCTAAAAAGGGAAATATTGAATGAATAGATTGTAAATTTTGAAACTTTGGT
ATTTCTTTTTCTTCTGGACAAGATAGTTGCCCTAGCGAGAGTGGGATTTCTACAACAAT
CCCAAACCCCTCAGATAGAATCTGAGAATAAAACTCAGAATAAAAATAATTGCGGTGAT
CAAACAATCGATCTTGGTTAGGATAATTAACCGAATTAATCAAAAAATTCTGCTGATAC
ATTCGAATAATTAAACGTTTCACAAGTATTGAACTAAATTTCTTGTTATTACAACCAAA
AATTTCCACAGGTTCGGAACCATTTAATCCATAATCATGAGCAAATGCATAAATATATT
CCTGAAAGAGAAGTGGGTAGACGAAGTAGTGTTGACGAGATTTCTGTTTTTCTGAATAC
CCTTCGAATTTTTGCATTTGTATTTCTACTTGAATCAGAGAAAAAAGCATTTCTCGGTT
TATCAAATGATGATACATAGTGCAATATGGTCAGAACAAGGTGTTGCATAATACAAACC
CAGGAAAGAAAGGGAGTCTAATCCATAGAACTTTTTCCGCTCCTTTTCTATCTAATTAG
TTTATGTTTGTTCTAATTACAAAACAAACAAGAACAAATCTTTTATTTTTGCAGGCCAA
TCGCTCTTTTGACTTTGGAATACAGTCTCTTTATCAATATACTGTTTCTTTTACACATT
CAAGTCATAACATCCCTTTTCAATCCATAATCAAGAATAATTAGGATTTCTAAAAAAAA
AGTAAAGGGTCCACTCATAGGAAAACCTAACCTTTCCCTGCATTAGGCACTAATCTATT
TTTAACGTCTAATTAGATCGGGGAATCCTTCCAATTAACCAATTAAGAAGTTAAGCTCG
TTGCTTTTTTTTTATTTTACCAGAATTAGAGCCAGGCTCTATCCATTTATTCACTAGAC
CCAGAAAATCAGAATTTTTTGATTAAAAAAAAAAAAAAGAAATTGATTTTATTACGACA
TGCTATTTTTTCCATTCATTACCTTTGAGGATCAGTCGTGGTCTTCTAGACTCTACCAA
GAGTCTGGACGAATTTGTTGCTTCATCCAAATGTGTAAAAGATCATAGCCGCACTTAAA
AGCCGAGTACTCTACCATTGAGTTAGCAACCCAGATAAAATAGGATCTCTTAGATACGA
TCAAAATCTAAAAATCGATGAAATTACACCGGACGCTCCTGTCAAAACATTGAATTAGC
AAGACATCAAAAGAAAGATTTTCTAATCCATTAAAAACACTCAAATACCAAAATGAACA
GATCCGGTTCAATTTCACTAAGGCTAAGGGTAAAAAAAAAAGCAGCCCCAATCACAATG
GCAAAATTGTGATTTTTTTGGCAATTTTTATTTAAAGAAGTAAAATAATCTTGTATGAG
AGTACATGCAAGAGGGGCAACCCTATCATTTGAACGAAGTGTAGACAGAAATACCTAAT
ATGGAGTGACAATAAAGAGACCCATCTATCTACAAATTCTATTTGTTCAATAGACCTTT
GTCAATGGAAATACAATGTAATTAGATAGAAAAAGGAAATAAAATAGGGACTTTTGTTG
GATTGGCACGATATAAATGCAGCAAAAAAAAATAGGACTAAGAAAGAGGCAAATTGTGT
CTAAATAATTAAGGGGTACTAAGGACCCTCTCCTACTTTTTTATTCATTTAGTTCTTTT
CTTCAATTAACTCAAAGTTCTTTCTTTATCTTTAAAGAATTCTGCCTTCCTTAAAATAT
CATAAACTGTTCTTGTAGGTTGAGCACCCTTTTCAAGGAAATAGAGAATAGCTGGAACA
TTTAAACAAGTTTGATTCTTTATCGGATCATAAAAACCTACTTTTCGAAGATCTCTTCC
TTCTCTTCGAGATCGAACATCAATTGCAACGATTCGATAGATAGCTTATTGGGATAGAT
GTAGATAAACAACCCCCCCTAGAAACGTATAGGAGGTTTTCTCCTCATACGGCTCGAGA
AAATGATTCGAATTTCTGTCTATAATGCAAATAGATAGAAATTCGATTATGACTTGCAT
TAATTTCCTTAAAGAAAATCAAAAACCAATTTCATTTATACTCATGACTCAAGTTGGCT
AATTTTGACTGACAAACTTCAAAAGAAATTCGAAATTTTTTGAGTCGTCTCTAAACTCT
TTTCTTTATCTCATCTCGAACAAATTGACTTTTATTCCTTATTCTGATCTAATTCTATT
GTTGAGACGGTTGAAAATCGTGTTTACTTGTTCCGGAATCCTTTATCTTTGATTTGTGA
AATCCTTGGGTTTAGACATTACTTCGGGAACTCCTAT
>Saccharum_robustum_NG57-054
TCCAAAAATTTTGGAAATGAAGTTAGTAAAAATTCAAAACTCAGATTGCTCTTTTCTAT
TTTCCATATGGGTTGCCCGGGACTCGAACCCGGAACTAGTCGGATGGAGTAGATAATTC
TTCCTTGTTACAATAGAAAAAAACCCCTCCCCAAATCGTGCTTGCATTTTTCATTGCAC
ACGACTTTCCCTATGTAGAAATAGCCAATTTCTATTCCGAAGAGGAAGTCCACTAATTT
TTAGAATTTTTAATTAGTTAAAGTGATTCACCTACTATGGAACATTTCAGAATGGAAAA
TGTGCAAGTTTTATCTTGATATCGATCTTTTCTAGTTTATTAATTTTGTCTAATGATTA
ATTAAGAGTAAGAGGATTCACCAGGTCATTGATACGGATAATATCCAAATACCAAATAC
GCTCACTTTGTGATCCATGGAAAGAAAAGTGAATTGTTTTGGTGAACATCAAAGAAAAA
ACTTGCTCTTCTTCCGTAAAAAATTCTTCTAAAAATACCGAACCCAATCGTTGCATAAA
AGTTCGTACCGTACTTTTATGTTTACGAGCTAAAGTTCTAGCACATGAAAGTCGAAGTA
TATATTTTAGTCGATACAAAGTCTGTTTTTTCGAAGATCCACTATGATAATGAAAAAGA
TTTCTACATATCCGACCAAAACGATCAAGAATATCCCAATCTGATAAATCGGTCCAAAC
GAGTTTACTAATAGGATGCCCCGATCCAGTACAAAATTGAGCTTTTGATAAGGATCCAA
CGAGGGGAGTTGCAGGGACTGTGGTATTGAATTTTTTCATTCGAGTATCTATTAGAAAA
GAATTCTCCAGCATTTGATTCCTTACTAACAAAGTATTTATTGGTACACTTGAAAGGTA
CCCCAGAAAATCGAAGCAAGAGTTTGTTAATTGGTTTAGACGAATCCTTTGTGGTTGAG
TCCAAAAATAGAAAAAATATTGCGAGAAATTGACAAGGTAAGATTTCCATTTCTTCTTC
AAAAGAAGAGTGCCTTTTGATGCAAGAATTGCCTTTCCTTGATATCGAACATAATGCAT
AAGAGGATCCATAAAGAACCATATGGTTTTCCGAAAAAACCCCGGGTACATTACACCAA
AATGTTCCATCTTCCCAGAAAAGATGATTCGTTCCAGAAAGGTTCCAGAAGATGTTAAT
CGTAAGCAAGAAGATTGTTTACGAAGAAACAACAAGAAAAATTCATATTCTGATACATA
AGAGTTATATAGGAATCGAAATAGTCTTTGATTTTCTTTTTTCAAAAGAAAAATGGATT
TCATTGAAGTAATAAGACTATTCCAATTCGAATAATAGTGGAGAAAGAATCGCAATAAA
TGCAAAGAGGGAACATCTTGAATCCGGTATTCAAGGAGTTGAACCAGGATTTCTAAATG
GATAGGATAGGGTATTTCTATATGTGATAGATAATGTAAATGCAAAAATTTGTCTTCTA
AAAAGGGAAATATTGAATGAATAGATTGTAAATTTTGAAACTTTGGTATTTCTTTTTCT
TCTGGACAAGATAGTTGCCCTAGCGAGAGTGGGATTTCTACAACAATCCCAAACCCCTC
AGATAGAATCTGAGAATAAAACTCAGAATAAAAATAATTGCGGTGATCAAACAATCGAT
CTTGGTTAGGATAATTAACCGAATTAATCAAAAAATTCTGCTGATACATTCGAATAATT
AAACGTTTCACAAGTATTGAACTAAATTTCTTGTTATTACAACCAAAAATTTCCACAGG
TTCGGAACCATTTAATCCATAATCATGAGCAAATGCATAAATATATTCCTGAAAGAGAA
GTGGGTAGACGAAGTAGTGTTGACGAGATTTCTGTTTTTCTGAATACCCTTCGAATTTT
TGCATTTGTATTTCTACTTGAATCAGAGAAAAAAGCATTTCTCGGTTTATCAAATGATG
ATACATAGTGCAATATGGTCAGAACAAGGTGTTGCATAATACAAACCCAGGAAAGAAAG
GGAGTCTAATCCATAGAACTTTTTCCGCTCCTTTTCTATCTAATTAGTTTATGTTTGTT
CTAATTACAAAACAAACAAGAACAAATCTTTTATTTTTGCAGGCCAATCGCTCTTTTGA
CTTTGGAATACAGTCTCTTTATCAATATACTGTTTCTTTTACACATTCAAGTCATAACA
TCCCTTTTCAATCCATAATCAAGAATAATTAGGATTTCTAAAAAAAAAGTAAAGGGTCC
ACTCATAG
>Saccharum_spontaneum_SES196
TCAGATTGCTCTTTTCTATTTTCCATATGGGTTGCCCGGGACTCGAACCCGGAACTAGT
CGGATGGAGTAGATAATTCTTCCTTGTTACAATAGAAAAAAACCCCTCCCCAAATCGTG
CTTGCATTTTTCATTGCACACGACTTTCCCTATGTAGAAATAGCCAATTTCTATTCCGA
AGAGGAAGTCCACTAATTTTTAGAATTTTTAATTAGTTAAAGTGATTCACCTACTATGG
AACATTTCAGAATGGAAAATGTGCAAGTTTTATCTTGATATCGATCTTTTCTAGTTTAT
TAATTTTGTCTAATGATTAATTAAGAGTAAGAGGATTCACCAGGTCATTGATACGGATA
ATATCCAAATACCAAATACGCTCACTTTGTGATCCATGGAAAGAAAAGTGAATTGTTTT
GGTGAACATCAAAGAAAAAACTTGCTCTTCTTCCGTAAAAAATTCTTCTAAAAATACCG
AACCCAATCGTTGCATAAAAGTTCGTACCGTACTTTTATGTTTACGAGCTAAAGTTCTA
GCACATGAAAGTCGAAGTATATATTTTAGTCGATACAAAGTCTGTTTTTTCGAAGATCC
ACTATGATAATGAAAAAGATTTCTACATATCCGACCAAAACGATCAAGAATATCCCAAT
CTGATAAATCAGTCCAAACGGGTTTACTAATAGGATGCCCCGATCCAGTACAAAATTGA
GCTTTTGATAAGGATCCAACGAGGGGAGTTGCAGGGACTGTGGTATTGAATTTTTTCAT
TCGAGTATCTATTAGAAAAGAATTCTCCAGCATTTGATTCCTTACTAACAAAGTATTTA
TTGGTACACTTGAAAGGTACCCCAGAAAATCGAAGCAAGAGTTTGTTAATTGGTTTAGA
CGAATCCTTTGTGGTTGAGTCCAAAAATAGAAAAAATATTGCGAGAAATTGACAAGGTA
AGATTTCCATTTCTTCTTCAAAAGAAGAGTGCCTTTTGATGCAAGAATTGCCTTTCCTT
GATATCGAACATAATGCATAAGAGGATCCATAAAGAACCATATGGTTTTCCGAAAAAAC
CCCGGGTACATTACACCAAAATGTTCCATCTTCCCAGAAAAGATGATTCGTTCCAGAAA
GGTTCCAGAAGATGTTAATCGTAAGCAAGAAGATTGTTTACGAAGAAACAACAAGAAAA
ATTCATATTCTGATACATAAGAGTTATATAGGAATCGAAATAGTCTTTGATTTTCTTTT
TTCAAAAGAAAAATGGATTTCATTGAAGTAATAAGACTATTCCAATTCGAATAATAGTG
GAGAAAGAATCGCAATAAATGCAAAGAGGGAACATCTTGAATCCGGTATTCAAGGAGTT
GAACCAGGATTTCTAAATGGATAGGATAGGGTATTTCTATATGTGATAGATAATGTAAA
TGCAAAAATTTGTCTTCTAAAAAGGGAAATATTGAATGAATAGATTGTAAATTTTGAAA
CTTTGGTATTTCTTTTTCTTCTGGACAAGATAGTTGCCCTAGCGAGAGTGGGATTTCTA
CAACAATCCCAAACCCCTCAGATAGAATCTGAGAATAAAACTCAGAATAAAAATAATTG
CGGTGATCAAACAATCGATCTTGGTTAGGATAATTAACCGAATTAATCAAAAAATTCTG
CTGATACATTCGAATAATTAAACGTTTCACAAGTATTGAACTAAATTTCTTGTTATTAC
AACCAAAAATTTCCACAGGTTCGGAACCATTTAATCCATAATCATGAGCAAATGCATAA
ATATATTCCTGAAAGAGAAGTGGGTAGACGAAGTAGTGTTGACGAGATTTCTGTTTTTC
TGAATACCCTTCGAATTTTTGCATTTGTATTTCTACTTGAATCAGAGAAAAAAGCATTT
CTCGGTTTATCAAATGATGATACATAGTGCAATATGGTCAGAACAAGGTGTTGCATAAT
ACAAACCCAGGAAAGAAAGGGAGTCTAATCCATAGAACTTTTTCCGCTCCTTTTCTATC
TAATTAGTTTATGTTTGTTCTAATTACAAAACAAACAAGAACAAATCTTTTATTTTTGC
AGGCCAATCGCTCTTTTGACTTTGGAATACAGTCTCTTTATCAATATACTGTTTCTTTT
ACACATTCAAGTCATAACATCCCTTTTCAATCCATAATCAAGAATAATTAGGATTTCTA
AAAAAAAAGTAAAGGGTCCACTCATAGGAAAACCTAACCTTTCCCTGCATTAGGCACTA
ATCTATTTTTAACGTCTAATTAGATCGGGGAATCCTTCCAATTAACCAATTAAGAAGTT
AAGCTCGTTGCTTTTTTTTATTTTACCAGAATTAGAGCCAGGCTCTATCCATTTATTCA
CTAGACCCAGAAAATCAGAATTTTTTGATTCAAAAAAAAAAAAGAAATTGATTTTATTA
CGACATGCTATTTTTTCCATTCATTACCTTTGAGGATCAGTCGTGGTCTTCTAGACTCT
ACCAAGAGTCTGGACGAATTTGTTGCTTCATCCAAATGTGTAAAAGATCATAGCCGCAC
TTAAAAGCCGAGTACTCTACCATTGAGTTAGCAACCCAGATAAAATAGGATCTCTTAGA
TACGATCAAAATCTAAAAATCGATGAAATTACACCGGACGCTCCTGTCAAAACATTGAA
TTAGCAAGACATCAAAAGAAAGATTTTCTAATCCATTAAAAACACTCAAATACCAAAAT
GAACAGATCCGGTTCAATTTCACTAAGGCTAAGGGTAAAAAAAAAAAGCAGCCCCAATC
ACAATGGCAAAATTGTGATTTTTTTGGACGTACGTACGTACGTACGTACGTACGTCAAT
TCGTATTTATTTAAAGAAGTAAAATAATCTTGTATGAGAGTACATGCAAGAGGGGCAAC
CCTATCATTTGAACGAAGTGTAGACAGAAATACCTAATATGGAGTGACAATAAAGAGAC
CCATCTATCTACAAATTCTATTTGTTCAATAGACCTTTGTCAATGGAAATACAATGTAA
TTAGATAGAAAAAGGAAATAAAATAGGGACTTTTGTTGGATTGGCACGATATAAATGCA
GCAAAAAAAAATAGGACTAAGAAAGAGGCAAATTGTGTCTAAATAATTAAGGGGTACTA
AGGACCCTCTCCTACTTTTTTATTCATTTAGTTCTTTTCT
>Saccharum_spontaneum_SES234B
TACCAAATCCAAAAATTTTGGAAATGAAGTTAGTAAAAATTCAAAACTCAGATTGCTCT
TTTCTATTTTCCATATGGGTTGCCCGGGACTCGAACCCGGAACTAGTCGGATGGAGTAG
ATAATTCTTCCTTGTTACAATAGAAAAAAACCCCTCCCCAAATCGTGCTTGCATTTTTC
ATTGCACACGACTTTCCCTATGTAGAAATAGCCAATTTCTATTCCGAAGAGGAAGTCCA
CTAATTTTTAGAATTTTTAATTAGTTAAAGTGATTCACCTACTATGGAACATTTCAGAA
TGGAAAATGTGCAAGTTTTATCTTGATATCGATCTTTTCTAGTTTATTAATTTTGTCTA
ATGATTAATTAAGAGTAAGAGGATTCACCAGGTCATTGATACGGATAATATCCAAATAC
CAAATACGCTCACTTTGTGATCCATGGAAAGAAAAGTGAATTGTTTTGGTGAACATCAA
AGAAAAAACTTGCTCTTCTTCCGTAAAAAATTCTTCTAAAAATACCGAACCCAATCGTT
GCATAAAAGTTCGTACCGTACTTTTATGTTTACGAGCTAAAGTTCTAGCACATGAAAGT
CGAAGTATATATTTTAGTCGATACAAAGTCTGTTTTTTCGAAGATCCACTATGATAATG
AAAAAGATTTCTACATATCCGACCAAAACGATCAAGAATATCCCAATCTGATAAATCAG
TCCAAACGGGTTTACTAATAGGATGCCCCGATCCAGTACAAAATTGAGCTTTTGATAAG
GATCCAACGAGGGGAGTTGCAGGGACTGTGGTATTGAATTTTTTCATTCGAGTATCTAT
TAGAAAAGAATTCTCCAGCATTTGATTCCTTACTAACAAAGTATTTATTGGTACACTTG
AAAGGTACCCCAGAAAATCGAAGCAAGAGTTTGTTAATTGGTTTAGACGAATCCTTTGT
GGTTGAGTCCAAAAATAGAAAAAATATTGCGAGAAATTGACAAGGTAAGATTTCCATTT
CTTCTTCAAAAGAAGAGTGCCTTTTGATGCAAGAATTGCCTTTCCTTGATATCGAACAT
AATGCATAAGAGGATCCATAAAGAACCATATGGTTTTCCGAAAAAACCCCGGGTACATT
ACACCAAAATGTTCCATCTTCCCAGAAAAGATGATTCGTTCCAGAAAGGTTCCAGAAGA
TGTTAATCGTAAGCAAGAAGATTGTTTACGAAGAAACAACAAGAAAAATTCATATTCTG
ATACATAAGAGTTATATAGGAATCGAAATAGTCTTTGATTTTCTTTTTTCAAAAGAAAA
ATGGATTTCATTGAAGTAATAAGACTATTCCAATTCGAATAATAGTGGAGAAAGAATCG
CAATAAATGCAAAGAGGGAACATCTTGAATCCGGTATTCAAGGAGTTGAACCAGGATTT
CTAAATGGATAGGATAGGGTATTTCTATATGTGATAGATAATGTAAATGCAAAAATTTG
TCTTCTAAAAAGGGAAATATTGAATGAATAGATTGTAAATTTTGAAACTTTGGTATTTC
TTTTTCTTCTGGACAAGATAGTTGCCCTAGCGAGAGTGGGATTTCTACAACAATCCCAA
ACCCCTCAGATAGAATCTGAGAATAAAACTCAGAATAAAAATAATTGCGGTGATCAAAC
AATCGATCTTGGTTAGGATAATTAACCGAATTAATCAAAAAATTCTGCTGATACATTCG
AATAATTAAACGTTTCACAAGTATTGAACTAAATTTCTTGTTATTACAACCAAAAATTT
CCACAGGTTCGGAACCATTTAATCCATAATCATGAGCAAATGCATAAATATATTCCTGA
AAGAGAAGTGGGTAGACGAAGTAGTGTTGACGAGATTTCTGTTTTTCTGAATACCCTTC
GAATTTTTGCATTTGTATTTCTACTTGAATCAGAGAAAAAAGCATTTCTCGGTTTATCA
AATGATGATACATAGTGCAATATGGTCAGAACAAGGTGTTGCATAATACAAACCCAGGA
AAGAAAGGGAGTCTAATCCATAGAACTTTTTCCGCTCCTTTTCTATCTAATTAGTTTAT
GTTTGTTCTAATTACAAAACAAACAAGAACAAATCTTTTATTTTTGCAGGCCAATCGCT
CTTTTGACTTTGGAATACAGTCTCTTTATCAATATACTGTTTCTTTTACACATTCAAGT
CATAACATCCCTTTTCAATCCATAATCAAGAATAATTAGGATTTCTAAAAAAAAAGTAA
AGGGTCCACTCATAGGAAAACCTAACCTTTCCCTGCATTAGGCACTAATCTATTTTTAA
CGTCTAATTAGATCGGGGAATCCTTCCAATTAACCAATTAAGAAGTTAAGCTCGTTGCT
TTTTTTTTATTTTACCAGAATTAGAGCCAGGCTCTATCCATTTATTCACTAGACCCAGA
AAATCAGAATTTTTTGATTCAAAAAAAAAAAAAGAAATTGATTTTATTACGACA
>Saccharumr_sinense_Tekcha
TTCATTGCACACGACTTTCCCTATGTAGAAATAGCCAATTTCTATTCCGAAGAGGAAGT
CCACTAATTTTTAGAATTTTTAATTAGTTAAAGTGATTCACCTACTATGGAACATTTCA
GAATGGAAAATGTGCAAGTTTTATCTTGATATCGATCTTTTCTAGTTTATTAATTTTGT
CTAATGATTAATTAAGAGTAAGAGGATTCACCAGGTCATTGATACGGATAATATCCAAA
TACCAAATACGCTCACTTTGTGATCCATGGAAAGAAAAGTGAATTGTTTTGGTGAACAT
CAAAGAAAAAACTTGCTCTTCTTCCGTAAAAAATTCTTCTAAAAATACCGAACCCAATC
GTTGCATAAAAGTTCGTACCGTACTTTTATGTTTACGAGCTAAAGTTCTAGCACATGAA
AGTCGAAGTATATATTTTAGTCGATACAAAGTCTGTTTTTTCGAAGATCCACTATGATA
ATGAAAAAGATTTCTACATATCCGACCAAAACGATCAAGAATATCCCAATCTGATAAAT
CAGTCCAAACGGGTTTACTAATAGGATGCCCCGATCCAGTACAAAATTGAGCTTTTGAT
AAGGATCCAACGAGGGGAGTTGCAGGGACTGTGGTATTGAATTTTTTCATTCGAGTATC
TATTAGAAAAGAATTCTCCAGCATTTGATTCCTTACTAACAAAGTATTTATTGGTACAC
TTGAAAGGTACCCCAGAAAATCGAAGCAAGAGTTTGTTAATTGGTTTAGACGAATCCTT
TGTGGTTGAGTCCAAAAATAGAAAAAATATTGCGAGAAATTGACAAGGTAAGATTTCCA
TTTCTTCTTCAAAAGAAGAGTGCCTTTTGATGCAAGAATTGCCTTTCCTTGATATCGAA
CATAATGCATAAGAGGATCCATAAAGAACCATATGGTTTTCCGAAAAAACCCCGGGTAC
ATTACACCAAAATGTTCCATCTTCCCAGAAAAGATGATTCGTTCCAGAAAGGTTCCAGA
AGATGTTAATCGTAAGCAAGAAGATTGTTTACGAAGAAACAACAAGAAAAATTCATATT
CTGATACATAAGAGTTATATAGGAATCGAAATAGTCTTTGATTTTCTTTTTTCAAAAGA
AAAATGGATTTCATTGAAGTAATAAGACTATTCCAATTCGAATAATAGTGGAGAAAGAA
TCGCAATAAATGCAAAGAGGGAACATCTTGAATCCGGTATTCAAGGAGTTGAACCAGGA
TTTCTAAATGGATAGGATAGGGTATTTCTATATGTGATAGATAATGTAAATGCAAAAAT
TTGTCTTCTAAAAAGGGAAATATTGAATGAATAGATTGTAAATTTTGAAACTTTGGTAT
TTCTTTTTCTTCTGGACAAGATAGTTGCCCTAGCGAGAGTGGGATTTCTACAACAATCC
CAAACCCCTCAGATAGAATCTGAGAATAAAACTCAGAATAAAAATAATTGCGGTGATCA
AACAATCGATCTTGGTTAGGATAATTAACCGAATTAATCAAAAAATTCTGCTGATACAT
TCGAATAATTAAACGTTTCACAAGTATTGAACTAAATTTCTTGTTATTACAACCAAAAA
TTTCCACAGGTTCGGAACCATTTAATCCATAATCATGAGCAAATGCATAAATATATTCC
TGAAAGAGAAGTGGGTAGACGAAGTAGTGTTGACGAGATTTCTGTTTTTCTGAATACCC
TTCGAATTTTTGCATTTGTATTTCTACTTGAATCAGAGAAAAAAGCATTTCTCGGTTTA
TCAAATGATGATACATAGTGCAATATGGTCAGAACAAGGTGTTGCATAATACAAACCCA
GGAAAGAAAGGGAGTCTAATCCATAGAACTTTTTCCGCTCCTTTTCTATCTAATTAGTT
TATGTTTGTTCTAATTACAAAACAAACAAGAACAAATCTTTTATTTTTGCAGGCCAATC
GCTCTTTTGACTTTGGAATACAGTCTCTTTATCAATATACTGTTTCTTTTACACATTCA
AGTCATAACATCCCTTTTCAATCCATAATCAAGAATAATTAGGATTTCTAAAAAAAAAG
TAAAGGGTCCACTCATAGGAAAACCTAACCTTTCCCTGCATTAGGCACTAATCTATTTT
TAACGTCTAATTAGATCGGGGAATCCTTCCAATTAACCAATTAAGAAGTTAAGCTCGTT
GCTTTTTTTTTATTTTACCAGAATTAGAGCCAGGCTCTATCCATTTATTCACTAGACCC
AGAAAATCAGAATTTTTTGATTAAAAAAAAAAAAAAGAAATTGATTTTATTACGACATG
CTATTTTTTCCATTCATTAC
>Sarga_timorense
GGAACATTTCAGAATGGAAAATGGGCAAGTTTTATCTTGATATCGATCTTTTCTAGTTT
ATTAATTTTGTTAAGTTTGTCTAATGATTAATTAAGAGTAAGAGGATTCACCAGGTCAT
TGATACGGATAATATCCAAATACCAAATACGCTCACTTTGTGATCCATGGAAAGAAAAG
TGAATTGTTTTGGTTTTGGTGAACATCAAAGAAAAAACTTGCTCTTCTTCCGTAAAAAA
TTCTTCTAAAAATACCGAACCCAATCGTTGCATAAAAGTTCGTACCGTACTTTTATGTT
TACGAGCTAAAGTTCTAGCACATGAAAGTCGAAGTATATATTTTAGTCGATACAAAGTC
TGTTTTTTCGAAGATCCACTATGATAATGAAAAAGATTTCTACATATCCGACCAAAACG
ATCAAGAATATCCCAATCTGATAAATCAGTCCAAACGGGTTTACTAATAGGATGCCCCG
ATCCAGTACAAAATTGAGCTTTTGATAAGGATCCAACGAGGGGAGTTGCAGGGACTGTG
GTATCGAATTTTTTCATTCGAGTATCTATTAGAAAAGAATTCTCCAGCATTTGATTCCT
TACTAACAAAGTATTTATTGGTACACTTGAAAGGTACCCCAGAAAATCGAAGCAAGAGT
TTGTTAATCGGTTTAGACGAATCCTTTGTGGTTGAGTCCAAAAAGATAAAAAATATTGC
GAGAAATTGACAAGGTAAGATTTCCATTTCTTCTTCAAAAGAAGAGTGCCTTTTGATGC
AAGAATTGCCTTTCCTTGATATCGAACATAATGCATAAGAGGATCCATAAAGAACCATA
TGGTTTTCCGAAAAAACCCCGGGTACATTACACCAAAATGTTCCATCTTCCCAGAAAAG
ATGATTCGTTCCAGAAAGGTTCCAGAAGATGTTAATCGTAAGCAAGAAGATTGTTTACG
AAGAAACAACAAGAAAAATTCATATTCTGATACATAAGAGTTATATAGGAATCGAAATA
GTCTTTTATTTTCTTTTTTCAAAAGAAAAATGGATTTCATTGAAGTAATAAGACTATTC
CAATTCGAATAATAGTGGAGAAAGAATCGCAATAAATGCAAAGAGGGAACATCTTGAAT
CCGGTATTCAAGGAGTTGAACCAGGATTTCTAAATGGATAGGATAGGGTATTTCTATAT
GTGATAGATAATGTAAATGCAAAAATTTGTCTTCTAAAAAGGGAAATATTGAATGAATA
GATTGTAAATTTTGAAACTTTGGTATTTCTTTTTCTTCTGGACAAGATAGTTGCCCTAG
CGAGAGTGGGATTTCTACAACAATCCCAAACCCCTCAGATAGAATCTGAGAATAAAACT
CAGAATAAAAAAAATTGCGGTGATCAAACAATCGATCTTGGTTAGGATAATTAACCGAA
TTAATCAAAAAATTCTGCTGATACATTCGAATAATTAAACGTTTCACAAGTATTGAACT
AAATTTCTTGTTATTACAACCAAAAATTTCCACGGGTTCGGAACCATTTAATCCATAAT
CATGAGCAAATGCATAAATATATTCCTGAAAGAGAAGTGGGTAGACGAAGTAGTGTTGA
CGAGATTTCTGTTTTTCTGAATACCCTTCCAATTTTTCCATTTGTATTTCTACTTGAAT
CAGAGAAAAAAGCATTTCTCGGTTTATCAAATGATGATACATAGTGCAATATGGTCAGA
ACAAGGTGTTGCATAATACAAACCCAGGAAAGAAAGGGAGTCTAATCCATAGAACTTTT
CCCGCTCCTTTTCTATCTAATTAGTTTATGTTTG
>Sarga_versicolor
GCAAGTTTTATCTTGATATCGATCTTTTCTAGTTTATTAATTTTGTCTAATGATTAATT
AAGTTTGTCTAATGATTAATTAAGAGTAAGAGGATTCACCAGGTCATTGATACGGATAA
TATCCAAATACCAAATACGCTCACTTTGTGATCCATGGAAAGAAAAGTGAATTGTTTTG
GTTTTGGTGAACATCAAAGAAAAAACTTGCTCTTCTTCCGTAAAAAATTCTTCTAAAAA
TACCGAACCCAATCGTTGCATAAAAGTTCGTACCGTACTTTTATGTTTACGAGCTAAAG
TTCTAGCACATGAAAGTCGAAGTATATATTTTAGTCGATACAAAGTCTGTTTTTTCGAA
GATCCACTATGATAATGAAAAAGATTTCTACATATCCGACCAAAACGATCAAGAATATC
CCAATCTGATAAATCAGTCCAAACGGGTTTACTAATAGGATGCCCCGATCCAGTACAAA
ATTGAGCTTTTGATAAGGATCCAACGAGGGGAGTTGCAGGGACTGTGGTATCGAATTTT
TTCATTCGAGTATCTATTAGAAAAGAATTCTCCAGCATTTGATTCCTTACTAACAAAGT
ATTTATTGGTACACTTGAAAGGTACCCCAGAAAATCGAAGCAAGAGTTTGTTAATCGGT
TTAGACGAATCCTTTGTGGTTGAGTCCAAAAAGAGAAAAAATATTGCGAGAAATTGACA
AGGTAAGATTTCCATTTCTTCTTCAAAAGAAGAGTGCCTTTTGATGCAAGAATTGCCTT
TCCTTGATATCGAACATAATGCATAAGAGGATCCATAAAGAACCATATGGTTTTCCGAA
AAAACCCCGGGTACATTACCCCAAAATGTTCCATCTTCCCAGAAAAGATGATTCGTTCC
AGAAAGGTTCCAGAAGATGTTAATCGTAAGCAAGAAGATTGTTTACGAAGAAACAACAA
GAAAAATTCATATTCTGATACATAAGAGTTATATAGGAATCGAAATAGTCTTTTATTTT
CTTTTTTCAAAAGAAAAATGGATTTCATTGAAGTAATAAGACTATTCCAATTCGAATAA
TAGTGGAGAAAGAATCGCAATAAATGCAAAGAGGGAACATCTTGAATCCGGTATTCAAG
GAGTTGAACCAGGATTTCTAAATGGATAGGATAGGGTATTTCTATATGTGATAGATAAT
GTAAATGCAAAAATTTGTCTTCTAAAAAGGGAAATATTGAATGAATAGATTGTAAATTT
TGAAACTTTGGTATTTCTTTTTCTTCTGGACAAGATAGTTGCCCTAGCGAGAGTGGGAT
TTCTACAACAATCCCAAACCCCTCAGATAGAATCTGAGAATAAAACTCAGAATAAAAAA
AATTGCGGTGATCAAACAATCGATCTTGGTTAGGATAATTAACCGAATTAATCAAAAAA
TTCTGCTGATACATTCGAATAATTAAACGTTTCACAAGTATTGAACTAAATTTCTTGTT
ATTACAACCAAAAATTTCCACGGGTTCGGAACCATTTAATCCATAATCATGAGCAAATG
CATAAATATATTCCTGAAAGAGAAGTGGGTAGACGAAGTAGTGTTGACGAGATTTCTGT
TTTTCTGAATACCCTTCCAATTTTTCCATTTGTATTTCTACTTGAATCAGAGAAAAAAG
CATTTCTCGGTTTATCAAATGATGATACATAGTGCAATATGGTCAGAACAAGGTGTTGC
ATAATACAAACCCAGGAAAGAAAGGGAGTCTAATCCATAGAACTTTTCCCGCTCCTTTT
CTATCTAATTAGTTTATGTTTGTTCTAATTACAAAACAAACAAGA
>Sorghum_arundinaceum
CAAGCACACGTATTAACTAGAAAGAAAATAGATAATAGAAGGCTTGTTATTTAACAGTA
TAACATAGTCTATATACCAATGTCAACCAAGCCAGCCCCAACAATTGGATTTTCGTATA
ACTTCATTTACCAAATCCCAAAATTTTGGAAATGAAGTTAGTAAAAATTCAAAACTCAG
ATTGCTCTTTTCTATTTTCCATATGGGTTGCCCGGGACTCGAACCCGGAACTAGTCGGA
TGGAGTAGATAATTCTTCCTTGTTACAATAGAAAAAACCCCTCCCCAAATCGTGCTTGC
ATTTTTCATTGCACACGACTTTCCCTATGTAGAAATAGCCGATTTCTATTCCGAAGAGG
AAGTCCACTAATTTTTAGAATTTTTAATTAGTTAAAGTGATTCACCTACTATGGAACAT
TTCAGAATGGAAAATGTGCAAGTTTTATCTTGATATCGATCTTTTCTAGTTTATTAATT
TTGTCTAATGATTAATTAAGAGTAAGAGGATTCACCAGGTCATTGATACGGATAATATC
CAAATACCAAATACGCTCACTTTGTGATCCATGGAAAGATAAGTGAATTGTTTTGGTTT
TGGTGAACATCAAAGAAAAAACTTGCTCTTCTTCCGTAAAAAATTCTTCTAAAAATACC
GAACCCAATCGTTGCATAAAAGTTCGTACCGTACTTTTATGTTTACGAGCTAAAGTTCT
AGCACATGAAAGTCGAAGTATATATTTTAGTCGATACAAAGTCTGTTTTTTCGAAGATC
CACTATGATAATGAAAAAGATTTCTACATATCCGACCAAAACGATCCAGAATATCCCAA
TCTGATAAATCAGTCCAAACGGGTTTACTAATAGGATGCCCCGATCCAGTACAAAATTG
AGCTTTTGATAAGGATCCAACGAGGGGAGTTGCAGGGACTGTGGTATCGAATTTTTTCA
TTCGAGTATCTATTAGAAAAGAATTCTCCAGCATTTGATTCCTTACTAACAAAGTATTT
ATTGGTACACTTGAAAGGTACCCCAGAAAATCGAAGCAAGAGTTTGTTAATTGGTTTAG
ACGAATCCTTTGTGGTTGAGTCCAAAAAGAGAAAAAATATTGCGAGAAATTGACAAGGT
AAGATTTCCATTTCTTCTTCAAAAGAAGAGTGCCTTTTGATGCAAGAATTGCCTTTCCT
TGATATCGAACATAATGCATAAGAGGATCCATAAAGAACCATATGGTTTTCCGAAAAAA
CCCCGGGTACATTACACCAAAATGTTCCATCTTCCCAGAAAAGATGATTCGTTCCAGAA
AGGTTCCAGAAGATGTTAATCGTAAGCAAGAAGATTGTTTACGAAGAAACAACAAGAAA
AATTCATATTCTGATACATAAGAGTTATATAGGAATCGAAATAGTCTTTTATTTTCTTT
TTTCAAAAGAAAAATGGATTTCATTGAAGTAATAAGACTATTCCAATTCGAATAATAGT
GGAGAAAGAATCGCAATAAATGCAAAGAGGGAACATCTTGAATCCGGTATTCAAGGAGT
TGAACCAGGATTTCTAAATGGATAGGATAGGGTATTTCTATATGTGATAGATAATGTAA
ATGCAAAAATTTGTCTTCTAAAAAGGGAAATATTGAATGAATAGATTGTAAATTTTGAA
ACTTTGGTATTTCTTTTTCTTCTGGACAAGATAGTTGCCCTAGCGAGAGTGGAATTTCT
ACAACAATCCCAAACCCCTCAGATAGAATCTGAGAATAAAACTCAGAATAAAAATAATT
GCGGTGATCAAACAATCGATCTTGGTTAGGATAATTAACCGAATTAATCAAAAAATTCT
GCTGATACATTCGAATAATTAAACGTTTCACAAGTATTGAACTAAATTTCTTGTTATTA
CAACCAAAAATTTCCACGGGTTCGGAACCATTTAATCCATAATCATGAGCAAATGCATA
AATATATTCCTGAAAGAGAAGTGGGTAGACGAAGTAGTGTTGACGAGATTTCTGTTTTT
CTGAATACCCTTCGAATTTTTCCATTTGTATTTCTACTTGAATCAGAGAAAAAGCATTT
CTCGGTTTATCAAATGATGATACATAGTGCAATATGGTCAGAACAAGGTGTTGCATAAT
ACAAACCCAGGAAAGAAAGGGAGTCTAATCCATAGAACTTTTTCCGCTCCTTTTCTATC
TAATTAGTTTATGTTTGTTCTAATTACAAAACAAACAAGAACAAATCTTTTATTTTTGC
AGGCCAATCGCTCTTTTGACTTTGGAATACAGTCTCTTTATCAATATACTGTTTCTTTT
ACACATTCAAGTCATAACATCCCTTTTCAATCCATAATCAAGAATAATTAGGATTTCTA
AAAAAAAAGTAAAGGGTCCACTCATAGGAAAACCTAACCTTTCCCTGCATTAGGCACTA
ATCTATTTTTAACGTCTAATTAGATCGGGGAATCCTTCCAATTAACCAATTAAGAAGTT
AAGCTCGTTGCTTTTTTTTTTATTTTACCAGAATTAGAGCCAGGCTCTATCCATTTATT
CACTAGACCCAGAAAATCAATTTCTTTT
>Sorghum_halepense
ACCCAGAGGCTTGTTATTTAACAGTATAACATAGTCTATATACCAATGTCAACCAAGCC
AGCCCCAACAATTGGATTTTCGTATAACTTCATTTACCAAATCCAAAAATTTTGGAAAT
GAAGTTAGTAAAAATTCAAAACTCAGATTGCTCTTTTCTATTTTCCATATGGGTTGCCC
GGGACTCGAACCCGGAACTAGTCGGATGGAGTAGATAATTCTTCCTTGTTACAATAGAA
AAAACCCCTCCCCAAATCGTGCTTGCATTTTTCATTGCACACGACTTTCCCTATGTAGA
AATAGCCGATTTCTATTCCGAAGAGGAAGTCCACTAATTTTTAGAATTTTTAATTAGTT
AAAGTGATTCACCTACTATGGAACATTTCAGAATGGAAAATGTGCAAGTTTTATCTTGA
TATCGATCTTTTCTAGTTTATTAATTTTGTCTAATGATTAATTAAGAGTAAGAGGATTC
ACCAGGTCATTGATACGGATAATATCCAAATACCAAATACGCTCACTTTGTGATCCATG
GAAAGAAAAGTGAATTGTTTTGGTTTTGGTGAACATCAAAGAAAAAACTTGCTCTTCTT
CCGTAAAAAATTCTTCTAAAAATACCGAACCCAATCGTTGCATAAAAGTTCGTACCGTA
CTTTTATGTTTACGAGCTAAAGTTCTAGCACATGAAAGTCGAAGTATATATTTTAGTCG
ATACAAAGTCTGTTTTTTCGAAGATCCACTATGATAATGAAAAAGATTTCTACATATCC
GACCAAAACGATCCAGAATATCCCAATCTGATAAATCAGTCCAAACGGGTTTACTAATA
GGATGCCCCGATCCAGTACAAAATTGAGCTTTTGATAAGGATCCAACGAGGGGAGTTGC
AGGGACTGTGGTATCGAATTTTTTCATTCGAGTATCTATTAGAAAAGAATTCTCCAGCA
TTTGATTCCTTACTAACAAAGTATTTATTGGTACACTTGAAAGGTACCCCAGAAAATCG
AAGCAAGAGTTTGTTAATTGGTTTAGACGAATCCTTTGTGGTTGAGTCCAAAAAGAGAA
AAAATATTGCGAGAAATTGACAAGGTAAGATTTCCATTTCTTCTTCAAAAGAAGAGTGC
CTTTTGATGCAAGAATTGCCTTTCCTTGATATCGAACATAATGCATAAGAGGATCCATA
AAGAACCATATGGTTTTCCGAAAAAACCCCGGGTACATTACACCAAAATGTTCCATCTT
CCCAGAAAAGATGATTCGTTCCAGAAAGGTTCCAGAAGATGTTAATCGTAAGCAAGAAG
ATTGTTTACGAAGAAACAACAAGAAAAATTCATATTCTGATACATAAGAGTTATATAGG
AATCGAAATAGTCTTTTATTTTCTTTTTTCAAAAGAAAAATGGATTTCATTGAAGTAAT
AAGACTATTCCAATTCGAATAATAGTGGAGAAAGAATCGCAATAAATGCAAAGAGGGAA
CATCTTGAATCCGGTATTCAAGGAGTTGAACCAGGATTTCTAAATGGATAGGATAGGGT
ATTTCTATATGTGATAGATAATGTAAATGCAAAAATTTGTCTTCTAAAAAGGGAAATAT
TGAATGAATAGATTGTAAATTTTGAAACTTTGGTATTTCTTTTTCTTCTGGACAAGATA
GTTGCCCTAGCGAGAGTGGAATTTCTACAACAATCCCAAACCCCTCAGATAGAATCTGA
GAATAAAACTCAGAATAAAAATAATTGCGGTGATCAAACAATCGATCTTGGTTAGGATA
ATTAACCGAATTAATCAAAAAATTCTGCTGATACATTCGAATAATTAAACGTTTCACAA
GTATTGAACTAAATTTCTTGTTATTACAACCAAAAATTTCCACGGGTTCGGAACCATTT
AATCCATAATCATGAGCAAATGCATAAATATATTCCTGAAAGAGAAGTGGGTAGACGAA
GTAGTGTTGACGAGATTTCTGTTTTTCTGAATACCCTTCGAATTTTTCCATTTGTATTT
CTACTTGAATCAGAGAAAAAAGCATTTCTCGGTTTATCAAATGATGATACATAGTGCAA
TATGGTCAGAACAAGGTGTTGCATAATACAAACCCAGGAAAGAAAGGGAGTCTAATCCA
TAGAACTTTTTCCGCTCCTTTTCTATCTAATTAGTTTATGTTTGTTCTAATTACAAAAC
AAACAAGAACAAATCTTTTATTTTTGCAGGCCAATCGCTCTTTTGACTTTGGAATACAG
TCTCTTTATCAATATACTGTTTCTTTTACACATTCAAGTCATAACATCCCTTTTCAATC
CATAATCAAGAATAATTAGGATTTCTAAAAAAAAAGTAAAGGGTCCACTCATAGGAAAA
CCTAACCTTTCCCTGCATTAGGCACTAATCTATTTTTAACGTCTAATT
>Sorghum_propinquum_369-1
AACCCCTCCCCAAATCGTGCTTGCATTTTTCATTGCACACGACTTTCCCTATGTAGAAA
TAGCCGATTTCTATTCCGAAGAGGAAGTCCACTAATTTTTAGAATTTTTAATTAGTTAA
AGTGATTCACCTACTATGGAACATTTCAGAATGGAAAATGTGCAAGTTTTATCTTGATA
TCGATCTTTTCTAGTTTATTAATTTTGTCTAATGATTAATTAAGAGTAAGAGGATTCAC
CAGGTCATTGATACGGATAATATCCAAATACCAAATACGCTCACTTTGTGATCCATGGA
AAGAAAAGTGAATTGTTTTGGTTTTGGTGAACATCAAAGAAAAAACTTGCTCTTCTTCC
GTAAAAAATTCTTCTAAAAATACCAAACCCAATCGTTGCATAAAAGTTCGTACCGTACT
TTTATGTTTACGAGCTAAAGTTCTAGCACATGAAAGTCGAAGTATATATTTTAGTCGAT
ACAAAGTCTGTTTTTTCGAAGATCCACTATGATAATGAAAAAGATTTCTACATATCCGA
CCAAAACGATCCAGAATATCCCAATCTGATAAATCAGTCCAAACGGGTTTACTAATAGG
ATGCCCCGATCCAGTACAAAATTGAGCTTTTGATAAGGATCCAACGAGGGGAGTTGCAG
GGACTGTGGTATCGAATTTTTTCATTCGAGTATCTATTAGAAAAGAATTCTCCAGCATT
TGATTCCTTACTAACAAAGTATTTATTGGTACACTTGAAAGGTACCCCAGAAAATCGAA
GCAAGAGTTTGTTAATTGGTTTAGACGAATCCTTTGTGGTTGAGTCCAAAAAGAGAAAA
AATATTGCGAGAAATTGACAAGGTAAGATTTCCATTTCTTCTTCAAAAGAAGAGTGCCT
TTTGATGCAAGAATTGCCTTTCCTTGATATCGAACATAATGCATAAGAGGATCCATAAA
GAACCATATGGTTTTCCGAAAAAACCCCGGGTACATTACACCAAAATGTTCCATCTTCC
CAGAAAAGATGATTCGTTCCAGAAAGGTTCCAGAAGATGTTAATCGTAAGCAAGAAGAT
TGTTTACGAAGAAACAACAAGAAAAATTCATATTCTGATACATAAGAGTTATATAGGAA
TCGAAATAGTCTTTTATTTTCTTTTTTCAAAAGAAAAATGGATTTCATTGAAGTAATAA
GACTATTCCAATTCGAATAATAGTGGAGAAAGAATCGCAATAAATGCAAAGAGGGAACA
TCTTGAATCCGGTATTCAAGGAGTTGAACCAGGATTTCTAAATGGATAGGATAGGGTAT
TTCTATATGTGATAGATAATGTAAATGCAAAAATTTGTCTTCTAAAAAGGGAAATATTG
AATGAATAGATTGTAAATTTTGAAACTTTGGTATTTCTTTTTCTTCTGGACAAGATAGT
TGCCCTAGCGAGAGTGGAATTTCTACAACAATCCCAAACCCCTCAGATAGAATCTGAGA
ATAAAACTCAGAATAAAAATAATTGCGGTGATCAAACAATCGATCTTGGTTAGGATAAT
TAACCGAATTAATCCAAAAATTCTGCTGATACATTCGAATAATTAAACGTTTCACAAGT
ATTGAACTAAATTTCTTGTTATTACAACCAAAAATTTCCACGGGTTCGGAACCATTTAA
TCCATAATCATGAGCAAATGCATAAATATATTCCTGAAAGAGAAGTGGGTAGACGAAGT
AGTGTTGACGAGATTTCTGTTTTTCTGAATACCCTTCGAATTTTTCCATTTGTATTTCT
ACTTGAATCAGAGAAAAAAGCATTTCTCGGTTTATCAAATGATGATACATAGTGCAATA
TGGTCAGAACAAGGTGTTGCATAATACAAACCCAGGAAAGAAAGGGAGTCTAATCCATA
GAACTTTTTCCGCTCCTTTTCTATCTAATTAGTTTATGTTTGTTCTAATTAC
>Sorghum_x_drummondii
GCACACGACTTTCCCTATGTAGAAATAGCCGATTTCTATTCCGAAGAGGAAGTCCACTA
ATTTTTAGAATTTTTAATTAGTTAAAGTGATTCACCTACTATGGAACATTTCAGAATGG
AAAATGTGCAAGTTTTATCTTGATATCGATCTTTTCTAGTTTATTAATTTTGTCTAATG
ATTAATTAAGAGTAAGAGGATTCACCAGGTCATTGATACGGATAATATCCAAATACCAA
ATACGCTCACTTTGTGATCCATGGAAAGAAAAGTGAATTGTTTTGGTTTTGGTGAACAT
CAAAGAAAAAACTTGCTCTTCTTCCGTAAAAAATTCTTCTAAAAATACCGAACCCAATC
GTTGCATAAAAGTTCGTACCGTACTTTTATGTTTACGAGCTAAAGTTCTAGCACATGAA
AGTCGAAGTATATATTTTAGTCGATACAAAGTCTGTTTTTTCGAAGATCCACTATGATA
ATGAAAAAGATTTCTACATATCCGACCAAAACGATCCAGAATATCCCAATCTGATAAAT
CAGTCCAAACGGGTTTACTAATAGGATGCCCCGATCCAGTACAAAATTGAGCTTTTGAT
AAGGATCCAACGAGGGGAGTTGCAGGGACTGTGGTATCGAATTTTTTCATTCGAGTATC
TATTAGAAAAGAATTCTCCAGCATTTGATTCCTTACTAACAAAGTATTTATTGGTACAC
TTGAAAGGTACCCCAGAAAATCGAAGCAAGAGTTTGTTAATTGGTTTAGACGAATCCTT
TGTGGTTGAGTCCAAAAAGAGAAAAAATATTGCGAGAAATTGACAAGGTAAGATTTCCA
TTTCTTCTTCAAAAGAAGAGTGCCTTTTGATGCAAGAATTGCCTTTCCTTGATATCGAA
CATAATGCATAAGAGGATCCATAAAGAACCATATGGTTTTCCGAAAAAACCCCGGGTAC
ATTACACCAAAATGTTCCATCTTCCCAGAAAAGATGATTCGTTCCAGAAAGGTTCCAGA
AGATGTTAATCGTAAGCAAGAAGATTGTTTACGAAGAAACAACAAGAAAAATTCATATT
CTGATACATAAGAGTTATATAGGAATCGAAATAGTCTTTTATTTTCTTTTTTCAAAAGA
AAAATGGATTTCATTGAAGTAATAAGACTATTCCAATTCGAATAATAGTGGAGAAAGAA
TCGCAATAAATGCAAAGAGGGAACATCTTGAATCCGGTATTCAAGGAGTTGAACCAGGA
TTTCTAAATGGATAGGATAGGGTATTTCTATATGTGATAGATAATGTAAATGCAAAAAT
TTGTCTTCTAAAAAGGGAAATATTGAATGAATAGATTGTAAATTTTGAAACTTTGGTAT
TTCTTTTTCTTCTGGACAAGATAGTTGCCCTAGCGAGAGTGGAATTTCTACAACAATCC
CAAACCCCTCAGATAGAATCTGAGAATAAAACTCAGAATAAAAATAATTGCGGTGATCA
AACAATCGATCTTGGTTAGGATAATTAACCGAATTAATCCAAAAATTCTGCTGATACAT
TCGAATAATTAAACGTTTCACAAGTATTGAACTAAATTTCTTGTTATTACAACCAAAAA
TTTCCACGGGTTCGGAACCATTTAATCCATAATCATGAGCAAATGCATAAATATATTCC
TGAAAGAGAAGTGGGTAGACGAAGTAGTGTTGACGAGATTTCTGTTTTTCTGAATACCC
TTCGAATTTTTCCATTTGTATTTCTACTTGAATCAGAGAAAAAAGCATTTCTCGGTTTA
TCAAATGATGATACATAGTGCAATATGGTCAGAACAAGGTGTTGCATAATACAAACCCA
GGAAAGAAAGGGAGTCTAATCCATAGAACTTTTTCCGCTCCTTTTCTATCTAATTAGTT
TATGTTTGTTCTAATTACAAAACAAACAAGAACTAATCTTTTATTTTTGCAGGCCAATC
GCTCTTTTGACTTTGGAATACAGTCTCTTTATCAATATACTGTTTCTTTTACACATTCA
AGTCATAACATCCCTTTTCAATCCATAATCAAGAATAATTAGGATTTCTAAAAAAAAAG
TAAAGGGTCCACTCATAGGAAAACCTAACCTTTCCCTGCATTAGGCACTAATCTATTTT
TAACGTCTAATTAGATCGGGGAATCCTTCCAATTAACCAATTAAGAAGTTAAGCTCGTT
GCTTTTTTTTTTATTTTACCAGAATTAGAGCCAGGCTCTATCCATTTATTCACTAGACC
CAGAAAATCAATTTCTTTTTTTTTTATAAAAAAAAAGAAATTGATTTTATTACGACATG
CTATTTTTTCCATTCATTACCTTTGAGGATCAGTCGTGGTCTTCTAGACTCTACCAAAA
GTCTGGACGAATTTGTTGCTTCATCCAAATGTGTAAAAGATCATAGCCGCACTTAAAAG
CCGAGTACTCTACCATTGAGTTAGCAACCCAGATAAAATAGGATCTCTTAGATACGATC
AAAATCTAAAAATCGATGAAATTACACCGGACGCTCCTGTCAAAACATTGAATTAGCAA
GACATCAAAAGAAAGATTTTCTAATCCATTAAAAACACTCAAATACCAAAATGAACAGA
TCCGGTTCAATTTCACTAAGGCTAAGAGCAGCCCCAATCACAATGGCAAAATTGTGATT
TTTTTGGCAATTTTTATTTAAAGAAGTAAAATAATCTTGTATGAGAGTACATGCAAGAG
GGGCAACCCTATCATTTGAACGAAGTGTAGACAGAAATACCTAATATGGAGTGACAATA
AAGAGACCCATCTATCTACAAATTCTATTTGTTCAATAGACCTTTGTCAATGGAAATAC
AATGTAATTAGATAGAAAAAGGAAATAAAATAGGGACTTTTGTTGGATTGGCACGATAT
AAATGCAGCAAAAAAAAATAGGACTAAGAAAGAGGCAAATTGTGTCTAAATAATTAAGG
GGTACTAAGGACCCTCTCCTACTTTTTTATTCATTTAGTTCTTCAATTAACTCAAAGTT
CTTTCTTTATCTTTAAAGAATTCTGCCTTCCTTAAAATATCATAAACAGTTCTTGTAGG
TTGAGCACCCTTTTCAAGGAAATAGAGAATAGCTGGAACATTTAAACAAGTTTGATTCT
TTATCGGATCATAAAAACCTACTTTTCGAAGATCTCTTCCTTCTCTTCGAGATCGAACA
TCAATTGCAACGATTCGATAGATAGCTTATTGGGATAGATGTAGATAAACAACCCCCCC
CTAGAAACGTATAGGAGGTTTTCTCCTCATACGGCTCGAGAAAATGATTCGAATTTCTG
TCTATAATGCAAATAGATAGAAATTCGATTATGACTTGCATTAATTTCCTTAAAGAAAA
TAAAAAACAAATTTCATTTATACTCATGACTCAAGTTGGCTAATTTTGACTGACAAACT
TCAAAAGAAAAACCCTTCGAAATTTTTTGAGTCGTCTCTAAACTCTTTTCTTTATCTCA
TCTCGAACAAATTGACTTTTATTCCTTATTCTGATCTAATTCTATTGTTGAGACGGTTG
AAAATCGTGTTTACTTGTTCCGGAATCCTTTAT
>Tripidium_arundinaceum_IK76-417
CTCCCAAGCACACGTATTAACTAGAAAGAAAATAGATAATAGAAGGCTTGTTATTTAAC
AGTATAACATAGTCTATATACCAATGTCAACCAAGCCAGCCCCAACGATTGGATTTTCG
TATAACTTCATTTACCAAATCCAAAAATTTTGGAAATGAAGTTAGTAAAAATTCAAAAC
TCAGATTGCTCTTTTCTATTTTCCATATGGGTTGCCCGGGACTCGAACCCGGAACTAGT
CGGATGGAGTAGATAATTCTTCCTTGTTACAATAGAAAAAAACCCCTCCCCAAATCGTG
CTTGCATTTTTCATTGCACACGACTTTCCCTATGTAGAAATAGCCCATTTCTATTCCGA
AGAGGAAGTCCACTAATTTTTAGAATTTTTAATTAGTTAAAGTGATTCACCTACTATGG
AACATTTCAGAATGGAAAATGTGCAAGTTTTATCTTGATATCGATCTTTTCTAGTTTAT
TAATTTTGTCTAATGATTAATTAAGAGTAAGAGGATTCACCAGGTCATTGATACGGATA
ATATCCAAATACCAAATACGCTCACTGTGTGATCCATGGAAAGAAAAGTGAATTGTTTT
GGTTTTGGTGAACATCAAAGAAAAAACTTGCTCTTCTTCCGTAAAAAATTCTTCTAAAA
ATACCGAACCCAATCGTTGCATAAAAGTTCGTACCGTACTTTTATGTTTACGAGCTAAA
GTTCTAGCACATGAAAGTCGAAGTATATATTTTAGTCGATACAAAGTCTGTTTTTTCGA
AGATCCACTATGATAATGAAAAAGATTTCTACATATCCGACCAAAACGATCAAGAATAT
CCCAATCTGATAAATCAGTCCAAACGGGTTTACTAATAGGATGCCCCGATCCAGTACAA
AATTGAGCTTTTGATAAGGATCCAACGAGGGGAGTTGCAGGGACTGTGGTATCGAATTT
TTTCATTCGAGTATCTATTAGAAAAGAATTCTCCAGCATTTGATTCCTTACTAACAAAG
TATTTATTGGTACACTTGAAAGGTACCCCAGAAAATCGAAGCAAGAGTTTGTTAATTGG
TTTAGACGAATCCTTTGTGGTTGAGTCCAAAAAGAGAAAAAATATTGCGAGAAATTGAC
AAGGTAAGATTTCCATTTCTTCTTCAAAAGAAGAGTGCCTTTTGATGCAAGAATTGCCT
TTCCTTGATATCGAACATAATGCATAAGAGGATCCATAAAGAACCATATGGTTTTCCGA
AAAAACCCCGGGTACATTACACCAAAATGTTCCATCTTCCCAGAAAAGATGATTCGTTC
CAGAAAGGTTCCAGAAGATGTTAATCGTAAGCAAGAAGATTGTTTACGAAGAAACAACA
AGAAAAATTCATATTCTGATACATAAGAGTTATATAGGAATCGAAATAGTCTTTTATTT
TCTTTTTTCAAAAGAAAAATGGATTTCATTGAAGTAATAAGACTATTCCAATTCGAATA
ATAGTGGAGAAAGAATCGCAATAAATGCAAAGAGGGAACATCTTGAATCCGGTATTCAA
GGAGTTGAACCAGGATTTCTAAATGGATAGGATAGGGTATTTCTATATGTGATAGATAA
TGTAAATGCAAAAATTTGTCTTCTAAAAAGGGAAATATTGAATGAATAGATTGTAAATT
TTGAAACTTTGGTATTTCTTTTTCTTCTGGACAAGATAGTTGCCCTAGCGAGAGTGGGA
TTTCTACAACAATCGCAAACCCCTCAGATAGAATCTGAGAATAAAACTCAGAATAAAAA
TAATTGCGGTGATCCAACAATCGATCTTGGTTAGGATAATTAACCGAATTAATCAAAAA
ATTCTGCTGATACATTCGAATAATTAAACGTTTCACAAGTATTGAACTAAATTTCTTGT
TATTACAACCAAAAATTTCCACGGGTTCGGAACCATTTAATCCATAATCATGAGCAAAT
GCATAAATATATTCCTGAAAGAGAAGTGGGTAGACGAAGTAGTGTTGACGAGATTTCTG
TTTTTCTGAATACCCTTCGAATTTTTCCATTTGTATTTCTACTTGAATCAGAGAAAAAA
GCATTTCTCGGTTTATCAAATGATGATACATAGTGCAATATGGTCAGAACAAGGTGTTG
CATAATACAAACCCAGGAAAGAAAGGGAGTCTAATCCATAGAACTTTTTCCGCTCCTTT
TCTATCTAATTAGTTTATGTTTGTTCTAATTACAAAACAAACAAGAACAAATCTTTTAT
TTTTGCAGGCCAATCGCTCTTTTGACTTTGGAATACAGTCTCTTTATCAATATACTGTT
TCTTTTACACATTCAAGTCATAACATCCCTTTTCAATCCATAATCAAGAATAATTAGGA
TTTCTAAAAAAAAGTAAAGGGTCCACTCA
>Tripidium_arundinaceum_IK76-57
TTCAAAACTCAGATTGCTCTTTTCTATTTTCCATATGGGTTGCCCGGGACTCGAACCCG
GAACTAGTCGGATGGAGTAGATAATTCTTCCTTGTTACAATAGAAAAAAACCCCTCCCC
AAATCGTGCTTGCATTTTTCATTGCACACGACTTTCCCTATGTAGAAATAGCCCATTTC
TATTCCGAAGAGGAAGTCCACTAATTTTTAGAATTTTTAATTAGTTAAAGTGATTCACC
TACTATGGAACATTTCAGAATGGAAAATGTGCAAGTTTTATCTTGATATCGATCTTTTC
TAGTTTATTAATTTTGTCTAATGATTAATTAAGAGTAAGAGGATTCACCAGGTCATTGA
TACGGATAATATCCAAATACCAAATACGCTCACTGTGTGATCCATGGAAAGAAAAGTGA
ATTGTTTTGGTTTTGGTGAACATCAAAGAAAAAACTTGCTCTTCTTCCGTAAAAAATTC
TTCTAAAAATACCGAACCCAATCGTTGCATAAAAGTTCGTACCGTACTTTTATGTTTAC
GAGCTAAAGTTCTAGCACATGAAAGTCGAAGTATATATTTTAGTCGATACAAAGTCTGT
TTTTTCGAAGATCCACTATGATAATGAAAAAGATTTCTACATATCCGACCAAAACGATC
AAGAATATCCCAATCTGATAAATCAGTCCAAACGGGTTTACTAATAGGATGCCCCGATC
CAGTACAAAATTGAGCTTTTGATAAGGATCCAACGAGGGGAGTTGCAGGGACTGTGGTA
TCGAATTTTTTCATTCGAGTATCTATTAGAAAAGAATTCTCCAGCATTTGATTCCTTAC
TAACAAAGTATTTATTGGTACACTTGAAAGGTACCCCAGAAAATCGAAGCAAGAGTTTG
TTAATTGGTTTAGACGAATCCTTTGTGGTTGAGTCCAAAAAGAGAAAAAATATTGCGAG
AAATTGACAAGGTAAGATTTCCATTTCTTCTTCAAAAGAAGAGTGCCTTTTGATGCAAG
AATTGCCTTTCCTTGATATCGAACATAATGCATAAGAGGATCCATAAAGAACCATATGG
TTTTCCGAAAAAACCCCGGGTACATTACACCAAAATGTTCCATCTTCCCAGAAAAGATG
ATTCGTTCCAGAAAGGTTCCAGAAGATGTTAATCGTAAGCAAGAAGATTGTTTACGAAG
AAACAACAAGAAAAATTCATATTCTGATACATAAGAGTTATATAGGAATCGAAATAGTC
TTTTATTTTCTTTTTTCAAAAGAAAAATGGATTTCATTGAAGTAATAAGACTATTCCAA
TTCGAATAATAGTGGAGAAAGAATCGCAATAAATGCAAAGAGGGAACATCTTGAATCCG
GTATTCAAGGAGTTGAACCAGGATTTCTAAATGGATAGGATAGGGTATTTCTATATGTG
ATAGATAATGTAAATGCAAAAATTTGTCTTCTAAAAAGGGAAATATTGAATGAATAGAT
TGTAAATTTTGAAACTTTGGTATTTCTTTTTCTTCTGGACAAGATAGTTGCCCTAGCGA
GAGTGGGATTTCTACAACAATCGCAAACCCCTCAGATAGAATCTGAGAATAAAACTCAG
AATAAAAATAATTGCGGTGATCCAACAATCGATCTTGGTTAGGATAATTAACCGAATTA
ATCAAAAAATTCTGCTGATACATTCGAATAATTAAACGTTTCACAAGTATTGAACTAAA
TTTCTTGTTATTACAACCAAAAATTTCCACGGGTTCGGAACCATTTAATCCATAATCAT
GAGCAAATGCATAAATATATTCCTGAAAGAGAAGTGGGTAGACGAAGTAGTGTTGACGA
GATTTCTGTTTTTCTGAATACCCTTCGAATTTTTCCATTTGTATTTCTACTTGAATCAG
AGAAAAAAGCATTTCTCGGTTTATCAAATGATGATACATAGTGCAATATGGTCAGAACA
AGGTGTTGCATAATACAAACCCAGGAAAGAAAGGGAGTCTAATCCATAGAACTTTTTCC
GCTCCTTTTCTATCTAATTAGTTTATGTTTGTTCTAATTACAAAACAAACAAGAACAAA
TCTTTTATTTTTGCAGGCCAATCGCTCTTTTGACTTTGGAATACAGTCTCTTTATCAAT
ATACTGTTTCTTTTACACATTCAAGTCATAACATCCCTTTTCAATCCATAATCAAGAAT
AATTAGGATTTCTAAAAAAAAGTAAAGGGTCCACTCATAGGAAAACCTAACCTTTCCCT
GCATTAGGCACTAATCTATTTTTAACGTCTAATTAGATCGGGGAATCCTTCCAATTAAC
CAATTAAGAAGTTAAGCTCGTTGCTTTTTTTTTATTTTACCAGAATTAGAGCCAGGCTC
TATCCATTTATTCACTAGACCCAGAAAATCAGAATTTTTTTATTAAAAAAAAAAAAAAA
GAAATTGATTTTATTACGACATGCTATTTTTTCCATTCATTACCTTTGAGGATCAGT
>Tripidium_ravennae
GCAGAAGCGACCCCACAGGCTTGTACTTTCGCGTCTCTCTAAAATTGCAGTCATGGTAA
GATCTTGGTTTATTCAAATTGCAAGGACTCCCAAGCACACGTATTAACTAGAAAGAAAA
TAGATAATAGAAGGCTTGTTATTTAACAGTATAACATAGTCTATATACCAATGTCAACC
AAGCCAGCCCCAACGATTGGATTTTCGTATAACTTCATTTACCAAATCCAAAAATTTTG
GAAATGAAGTTAGTAAAAATTCAAAACTCAGATTGCTCTTTTCTATTTTCCATATGGGT
TGCCCGGGACTCGAACCCGGAACTAGTCGGATGGAGTAGATAATTCTTCCTTGTTACAA
TAGAAAAAAACCCCTCCCCAAATCGTGCTTGCATTTTTCATTGCACACGACTTTCCCTA
TGTAGAAATAGCCCATTTCTATTCCGAAGAGGAAGTCCACTAATTTTTAGAATTTTTAA
TTAGTTAAAGTGATTCACCTACTATGGAACATTTCAGAATGGAAAATGTGCAAGTTTTA
TCTTGATATCGATCTTTTCTAGTTTATTAATTTTGTCTAATGATTAATTAAGAGTAAGA
GGATTCACCAGGTCATTGATACGGATAATATCCAAATACCAAATACGCTCACTGTGTGA
TCCATGGAAAGAAAAGTGAATTGTTTTGGTTTTGGTGAACATCAAAGAAAAAACTTGCT
CTTCTTCCGTAAAAAATTCTTCTAAAAATACCGAACCCAATCGTTGCATAAAAGTTCGT
ACCGTACTTTTATGTTTACGAGCTAAAGTTCTAGCACATGAAAGTCGAAGTATATATTT
TAGTCGATACAAAGTCTGTTTTTTCGAAGATCCACTATGATAATGAAAAAGATTTCTAC
ATATCCGACCAAAACGATCAAGAATATCCCAATCTGATAAATCAGTCCAAACGGGTTTA
CTAATAGGATGCCCCGATCCAGTACAAAATTGAGCTTTTGATAAGGATCCAACGAGGGG
AGTTGCAGGGACTGTGGTATCGAATTTTTTCATTCGAGTATCTATTAGAAAAGAATTCT
CCAGCATTTGATTCCTTACTAACAAAGTATTTATTGGTACACTTGAAAGGTACCCCAGA
AAATCGAAGCAAGAGTTTGTTAATTGGTTTAGACGAATCCTTTGTGGTTGAGTCCAAAA
AGAGAAAAAATATTGCGAGAAATTGACAAGGTAAGATTTCCATTTCTTCTTCAAAAGAA
GAGTGCCTTTTGATGCAAGAATTGCCTTTCCTTGATATCGAACATAATGCATAAGAGGA
TCCATAAAGAACCATATGGTTTTCCGAAAAAACCCCGGGTACATTACACCAAAATGTTC
CATCTTCCCAGAAAAGATGATTCGTTCCAGAAAGGTTCCAGAAGATGTTAATCGTAAGC
AAGAAGATTGTTTACGAAGAAACAACAAGAAAAATTCATATTCTGATACATAAGAGTTA
TATAGGAATCGAAATAGTCTTTTATTTTCTTTTTTCAAAAGAAAAATGGATTTCATTGA
AGTAATAAGACTATTCCAATTCGAATAATAGTGGAGAAAGAATCGCAATAAATGCAAAG
AGGGAACATCTTGAATCCGGTATTCAAGGAGTTGAACCAGGATTTCTAAATGGATAGGA
TAGGGTATTTCTATATGTGATAGATAATGTAAATGCAAAAATTTGTCTTCTAAAAAGGG
AAATATTGAATGAATAGATTGTAAATTTTGAAACTTTGGTATTTCTTTTTCTTCTGGAC
AAGATAGTTGCCCTAGCGAGAGTGGGATTTCTACAACAATCGCAAACCCCTCAGATAGA
ATCTGAGAATAAAACTCAGAATAAAAATAATTGCGGTGATCCAACAATCGATCTTGGTT
AGGATAATTAACCGAATTAATCAAAAAATTCTGCTGATACATTCGAATAATTAAACGTT
TCACAAGTATTGAACTAAATTTCTTGTTATTACAACCAAAAATTTCCACGGGTTCGGAA
CCATTTAATCCATAATCATGAGCAAATGCATAAATATATTCCTGAAAGAGAAGTGGGTA
GACGAAGTAGTGTTGACGAGATTTCTGTTTTTCTGAATACCCTTCGAATTTTTCCATTT
GTATTTCTACTTGAATCAGAGAAAAAAGCATTTCTCGGTTTATCAAATGATGATACATA
GTGCAATATGGTCAGAACAAGGTGTTGCATAATACAAACCCAGGAAAGAAAGGGAGTCT
AATCCATAGAACTTTTTCCGCTCCTTTTCTATCTAATTAGTTTATGTTTGTTCTAATTA
CAAAACAAACAAGAACAAATCTTTTATTTTTGCAGGCCAATCGCTCTTTTGACTTTGGA
ATACAGTCTCTTTATCAATATACTGTTTCTTTTACACATTCAAGTCATAACATCCCTTT
TCAATCCATAATCAAGAATAATTAGGATTTCTAAAAAAAAGTAAAGGGTCCACTCATAG
GAAAACCTAACCTTTCCCTGCATTAGGCACTAATCTATTTTTAACGTCTAATTAGATCG
GGGAATCCTTCCAATTAACCAATTAAGAAGTTAAGCTCGTTGCTTTTTTTTTATTTTAC
CAGAATTAGAGCCAGGCTCTATCCATTTATTCACTAGACCCAGAAAATCAGAATTTTT
>Tripsacum_dactyloides
AGTCCACTTATTTTTAGAATTTTTAATTAGTTAAAGTGATTCACCTACTATGGAACATT
TCAGAATGGAAAATGTGCAAGTTTTATCTTGATATCGATCTTTTCTAGTTTATTAATTT
TGTCTAATGATTAATTAAGAGTAAGAGGATTCACCAGGTCATTGATACGGATAATATCC
AAATACCAAATACGCTCACTGTGTGATCCATGGAAAGAAAAGTGAATTGTTTTGGTGAA
CATCAAAGAAAAAACTTGCTCTTCTTCCGTAAAAAATTCTTCTAAAAATACCGAACCCA
ATCGTTGCATAAAAGTTCGTACCGTACTTTTATGTTTACGAGCTAAAGTTCTAGCACAT
GAAAGTCGAAGTATATATTTTAGTCGATACAAAGTCTGTTTTTTCGAAGATCCACTATG
ATAATGAAAAATATTTCTACATATCCGACCAAAACGATCAAGAATATCCCAATCTGATA
AATCAGTCCAAACGGGTTTACTAATAGGATGCCCCGATCCAGTACAAAATTGAGCTTTT
GATAAGGATCCAACAAGGGGAGTTGCAAGGACTGTGGTATCGAATTTTTTCATTCGAGT
ATCTATTAGAAAAGAATTCCCCAGCATTTGATTCCTTACTAACAAAGTATTTATTGGTA
CACTTGAAAGGTACCCCAGAAAATCGAAGCAAGAGTTTGTTAATTGGTTTAGACGAATC
CTTTGTGGTTGAGTCCAAAAAGAGAAAAAATATTGCGAGAAATTGACAAGGTAAGATTT
CCATTTCTTCTTCAAAAGAAGAGTGCCTTTTGATGCAAGAATTGCCTTTCCTTGATATC
GAACATAATGCATAAGAGGATCCATAAAGAACCATATGGTTTTCCGAAAAAACCCCGGG
TACATTACACCAAAATGTTCCATCTTCCCAGAAAAGATGATTCGTTCCAGAAAGGTTCC
AGAAGATGTTAATCGTAAGCAAGAAGATTGTTTATGAAGAAACAACAAGAAAAATTCAT
ATTCTGATACATAAGAGTTATATAGGAATCGAAATAGTCTTTTATTTTCTTTTTTCAAA
AGAAAAATGGATTTCATTGAAGTAATAAAACTATTCCAATTCGAATAATAGTGGAGAAA
GAATCGCAATAAATGCAAAGAGGGAACATCTTGAATCCGGTATTCAAGGAGTTGAACCA
GGATTTCTAAATGGATAGGATAGGGTATTTCTATATGTGATAGATAATGTAAATGCAAA
AATTTGTCTTCTAAAAAGGGAAATATTGAATGAATAGATTGTAAATTTTGAAACTTTGG
TATTTCTTCCGGACAAGATAGTTGCCCTAGCGAGAGTGGGATTTCTACAACGATCGCAA
ACCCCTCAGATAGAATCTGAGAATAAAACTCAGAATAAAAATAATTGCGGTGATCCAAC
AATCGATCTTGGTTAGGATAATTAACCGAATTAATCAAAAAATTCTGCTGATACATTCG
AATAATTAAACGTTTCACAAGTAGTGAACTAAATTTCTTGTTATTACAACCAAAAATTT
CCACGGGTTCGGAACCATTTAATCCATAATCATGAGCAAATGCATAAATATATTCCTGA
AAGAGAAGTGGGTAGACGAAGTAGTGTTGACGAGATTTCTGTTTTTCTGAATACCCTTC
GAATTTTTCCATTTGTATTTCTACTTGAATCAGAGAAAAAAAGCATTTCTCGGTTTATC
AAATGATGATACATAGTGCAATATGGTCAGAACAAGGTGTTGCATAATACAAACCCAGG
AAAGAAAGGGAGTCTAATCCATAGAACTTTTTCCGCTCCTTTTCTATCTAATTAGTTTA
TGTTTGTTCTAATTATAAAACAAACAAGAACAAATCTTTTATTTTTGCAGGCCAATCGC
TCTTTTGACTTTGGAATACAGTCTCTTTATCAATATACTGTTTCTTTTACACATTCAAT
TCATAACATCTCTTTTCAATCCATAATCAAGAATAATTAGGATTTCTAAAAAAAAGTAA
AGGGTCCACTCATAGGAAAACCTAACCTTTCCCCACATTAGGCACTAATCTATTT
>Miscanthidium_junceum
ATTTGGGAAATGAAGTTAGTAAAAATTCAAAACTCAGATTGCTCTTTTCTATTTTCCATATGGGTTGCCCGGGACTCGAACCCGGAACTAGTCGGATGGAGTAGATAATTCTTCCTTGTTACAATAGAAAAAAACCCCTCCCCAAATCGTGCTTGCATTTTTCATTGCACACGACTTTCCCTATGTAGAAATAGCCAATTTCTATTCCGAAGAGGAAGTCCACTAATTTTTAGAATTTTTAATTAGTTAAAGTGATTCACCTACTATGGAACATTTCAGAATGGAAAATGTGCAAGTTTTATCTTGATATCGATCTTTTCTAGTTTATTAATTTTGTCTAATGATTAATTAAGAGTAAGAGGATTCACCAGGTCATTGATACGGATAATATCCAAATACCAAATACGCTCACTTTGTGATCCATGGAAAGAAAAGTGAATTGTTTTGGTGAACATCAAAGAAAAAACTTGCTCTTCTTCCGTAAAAAATTCTTCTAAAAATACCGAACCCAATCGTTGCATAAAAGTTCGTACCGTACTTTTATGTTTACGAGCTAAAGTTCTAGCACATGAAAGTCGAAGTATATATTTTAGTCGATACAAAGTCTGTTTTTTCGAAGATCCACTATGATAATGAAAAAGATTTCTACATATCCGACCAAAACGATCAAGAATATCCCAATCTGATAAATCAGTCCAAACGGGTTTACTAATAGGATGCCCCGATCCAGTACAAAATTGAGCTTTTGATAAGGATCCAACGAGGGGAGTTGCAGGGACTGTGGTATCGAATTTTTTCATTCGAGTATCTATTAGAAAAGAATTCTCCAGCATTTGATTCCTTACTAACAAAGTATTTATTGGTACACTTGAAAGGTACCCCAGAAAATCGAAGCAAGAGTTTGTTAATTGGTTTAGACGAATCCTTTGTGGTTGAGTCCAAAAATAGAAAAAATATTGCGAGAAATTGACAAGGTAAGATTTCCATTTCTTCTTCAAAAGAAGAGTGCCTTTTGATGCAAGAATTGCCTTTCCTTGATATCGAACATAATGCATAAGAGGATCCATAAAGAACCATATGGTTTTCCGAAAAAACCCCGGGTACATTACACCAAAATGTTCCATCTTCCCAGAAAAGATGATTCGTTCCAGAAAGGTTCCAGAAGATGTTAATCGTAAGCAAGAAGATTGTTTACGAAGAAACAACAATAAAAATTCATATTCTGATACATAAGAGTTATATAGGAATCGAAATAGTCTTTGATTTTCTTTTTTCAAAAGAAAAATGGATTTCATTGAAGTAATAAGACTATTCCAATTCGAATAATAGTGGAGAAAGAATCGCAATAAATGCAAAGAGGGAACATCTTGAATCCGGTATTCAAGGAGTTGAACCAGGATTTCTAAATGGATAGGATAGGGTATTTCTATATGTGATAGATAATGTAAATGCAAAAATTTGTCTTCTAAAAAGGGAAATATTGAATGAATAGATTGTAAATTTTGAAACTTTGGTATTTCTTTTTCTTCTGGACAAGATAGTTGCCCTAGCGAGAGTGGGATTTCTACAACAATCCCAAACCCCTCAGATAGAATCTGAGAATAAAACTCAGAATAAAAATAATTGCGGTGATCAAACAATCGATCTTGGTTAGGATAATTAACCGAATTAATCAAAAAATTCTGCTGATACATTCGAATAATTAAACGTTTCACAAGTATTGAACTAAATTTCTTGTTATTACAACCAAAAATTTCCACAGGTTCGGAACCATTTAATCCATAATCATGAGCAAATGCATAAATATATTCCTGAAAGAGAAGTGGGTAGACGAAGTAGTGTTGACGAGATTTCTGTTTTTCTGAATACCCTTCGAATTTTTCCATTTGTATTTCTACTTGAATCAGAGAAAAAAGCATTTCTCGGTTTATCAAATGATGATACATAGTGCAATAAGGTCAGAACAAGGTGTTGCATAATACAAACCCAGGAAAGAAAGGGAGTCTAATCCATAGAACTTTTTCCGCTCCTTTTCTATCTAATTAGTTTATGTTTGTTCTAATTACAAAACAAACAAGAACAAATCTTTTATTTTTGCAGGCCAATCGCTCTTTTGACTTTGGAATACAGTCTCTTTATCAATATACTGTTTCTTTTACACATTCAAGTCATAACATCCCTTTTCAATCCATAATCAAGAATAATTAGGATTTCTAAAAAAAAAGTAAAGGGTCCACTCATAGGAAAACCTAACCTTTCCCTGCATTAGGCACTAATCTATTTTTAACGTCTAATTAGATCGGGGAATCCTTCCAATTAACCAATTAAGAAGTTAAGCTCGTTGCTTTTTTTTTATTTTACCAGAATTAGAGCCAGGCTCTATCCATTTATTCACTAGACCCAGAAAATCATAATTTTTTGATTAAAAAAAAAAAAAGAAATTGATTTTATTACGACATGCTATTTTTTCCATTCATTACCTTTGAGGATCAGTCGTG
