# Supplementary material for: Assessing the Likelihood of Gene Flow From Sugarcane (Saccharum Hybrids) to Wild Relatives in South Africa
Source: Front Bioeng Biotechnol. 2018 Jun 7;6:72. doi: 10.3389/fbioe.2018.00072 (PMC5999724; doi:10.3389/fbioe.2018.00072)
Supplement: Supplementary file 1 [file Data_Sheet_1.ZIP › assemblies/rbcL-assemblies.fa]

>Andropogon_virginicus
TTTAATAACGAACCGTGTTAACTTACCATAACAACAACTCAATTTCTATCGAATTCCTA
TAGTAGAATTCCTATAGGATAGAACGTACACAGGGTGTACGCATTATATATGAATGAAA
CATATTCATTAACTTAAGCATACTCCTTTTTTATTTAATGATTAGATTTTTGCAAAGGT
TTCATTTACGCCTAATCCATATCGAGTAGACCTTGTCGTTGTGAGAATTCTTAATTCAT
GAGTTGTAGGGAGGGACTTATGTCACCACAAACAGAAACTAAAGCAAGTGTTGGATTTA
AAGCTGGTGTTAAGGATTATAAATTGACTTACTACACCCCGGAGTACGAAACCAAGGAT
ACTGATATCTTGGCAGCATTCCGAGTAACTCCTCAGCCCGGGGTTCCGCCTGAAGAAGC
AGGGGCTGCAGTAGCTGCGGAATCTTCTACTGGTACATGGACAACTGTTTGGACTGATG
GACTTACCAGTCTTGATCGTTACAAAGGACGATGCTATCACATCGAGCCCGTTCCTGGG
GAGGCAGATCAATATATCTGTTATATAGCTTATCCATTAGACCTATTTGAAGAGGGTTC
TGTTACTAACATGTTTACTTCCATTGTGGGTAACGTATTTGGTTTCAAAGCCTTACGCG
CTCTACGTTTGGAGGATCTACGAATTCCCCCTAGTTATTCAAAAACTTTCCAAGGTCCG
CCTCACGGTATCCAAGTTGAAAGGGATAAGTTGAACAAGTATGGTCGTCCTTTATTGGG
ATGTACTATTAAACCAAAATTGGGATTATCCGCAAAAAATTACGGTAGAGCGTGTTATG
AGTGTCTACGCGGTGGACTTGATTTTACCAAAGATGATGAAAACGTAAACTCACAACCA
TTTATGCGCTGGAGAGACCGTTTTGTCTTTTGTGCTGAAGCAATTTATAAAGCACAAGC
CGAAACCGGTGAAATCAAGGGGCATTACTTGAATGCGACTGCAGGTACATGCGAAGAAA
TGATTAAGAGAGCTGCATTTGCAAGGGAATTAGGGGTTCCTATTGTAATGCATGACTAC
TTAACTGGAGGATTCACCGCAAATACTAGTTTGTCTCATTATTGCCGCGACAACGGCCT
ACTTCTTCACATTCACCGAGCAATGCATGCAGTTATTGATAGACAGAAAAATCATGGTA
TGCATTTCCGTGTATTAGCTAAAGCATTGCGTATGTCGGGGGGAGATCATATCCACTCC
GGTACAGTAGTAGGTAAGTTAGAAGGGGAACGCGAAATGACTTTAGGTTTTGTTGATTT
ATTGCGCGATGATTTTATTGAAAAAGATCGTTCTCGCGGTATCTTTTTCACTCAGGACT
GGGTATCCATGCCAGGTGTTATACCGGTAGCTTCAGGGGGTATTCATGTTTGGCATATG
CCAGCTCTGACCGAAATCTTTGGAGACGATTCCGTATTACAATTTGGTGGAGGAACTTT
AGGACATCCTTGGGGAAATGCACCTGGTGCAGCAGCTAATCGTGTGGCTTTAGAAGCCT
GTGTACAAGCTCGTAACGAAGGGCGCGATCTTGCTCGTGAAGGTAATGAAATTATCAAA
GCAGCTTGCAAATGGAGTCCTGAACTAGCCGCAGCTTGTGAAGTATGGAAGGCGATCAC
AT
>Cymbopogon_flexuosus
ACAAAATATATACTACTGTGAAGCATAGATTGCTGTCAACAGAGAATTTTCTTAGTATT
TAGGTATTTAGATTCAAAATAGCAAAGGGGCCTATTAAGAACTTTAAAAATTGTAAAAT
AAAGATTAGGGATTGGTTTGGGTTGCGCTATATCTATCAAAGAGTATACAATAATGATG
GATTTGATTCACCAAATCCACGGTTTAATAACGAACCGTGTTAACTTACCATAACAATA
ACTCAATTCCTATCGAATTCCTTCCTATCGAATTCCTATAGTAAAATTCCTATAGGATA
GAACGTACACTGGGTGTATACATTATATATGAATGAAACATATTCATTAACTTAAGCAT
ACTCCTTTTTTTATTTAATGAGTTGATATTAATTGAATATCTTTTTTTTTATATTTTTG
CAAAGGTTTCATTTACGCCTAATCCATATCGAGTAGACCCTGTCGTTGTGAGAATTCTT
AATTCATGAGTTGTAGGGAGGGACTTATGTCACCACAAACAGAAACTAAAGCAAGTGTT
GGATTTAAAGCTGGTGTTAAGGATTATAAATTGACTTACTACACCCCGGAGTACGAAAC
CAAGGACACTGATATCTTGGCAGCATTCCGAGTAACTCCTCAGCTCGGGGTTCCGCCCG
AAGAAGCAGGGGCTGCAGTAGCTGCCGAATCTTCTACTGGTACATGGACAACTGTTTGG
ACTGATGGACTTACCAGTCTTGATCGTTACAAAGGACGATGCTATCACATCGAGCCCGT
TCCTGGGGACCCAGATCAATATATCTGTTATGTAGCTTATCCATTAGACCTATTTGAAG
AGGGTTCTGTTACTAACATGTTTACTTCCATTGTGGGTAACGTATTTGGTTTCAAAGCC
CTACGCGCTCTACGTCTGGAGGATCTACGAATTCCCCCTACTTATTCAAAAACTTTCCA
AGGTCCGCCTCATGGTATCCAAGTTGAAAGGGATAAGTTGAACAAGTACGGTCGTCCTT
TATTGGGATGTACTATTAAACCAAAATTGGGATTATCTGCAAAAAATTATGGTAGAGCG
TGTTATGAGTGTCTACGCGGTGGACTTGATTTTACCAAAGATGATGAAAACGTAAACTC
ACAACCATTTATGCGTTGGAGGGACCGTTTTGTCTTTTGTGCCGAAGCTATTTATAAAT
CACAGGCCGAAACCGGTGAAATTAAGGGGCATTACTTGAATGCGACTGCAGGTACATGC
GAAGAAATGATTAAGAGAGCTGTATTTGCAAAGGAATTAGGGGTTCCTATTGTAATGCA
TGACTACTTAACAGGAGGATTCACCGCAAATACTACTTTGTCTCATTATTGCCGCGACA
ACGGCCTACTTCTTCACATTCACCGAGCAATGCATGCAGTTATTGATAGACAGAAAAAT
CATGGTATGCATTTCCGTGTATTAGCTAAAGCATTGCGTATGTCTGGGGGAGATCATAT
CCACTCCGGTACAGTAGTAGGTAAGTTAGAAGGGGAACGCGAAATAACTTTAGGTTTTG
TTGATTTATTGCGCGATGATTTTATTGAAAAAGATCGTTCTCGCGGTATCTTTTTCACT
CAGGACTGGGTATCCCTGCCAGGTGTTATACCGGTGGCTTCAGGGGGTATTCATGTTTG
GCATATGCCAGCTCTGACCGAAATCTTTGGAGATGATTCCGTATTACAATTTGGTGGAG
GAACTTTAGGACATCCTTGGGGAAATGCACCAGGTGCAGCAGCTAATCGTGTGGCTTTA
GAAGCCTGTGTACAAGCTCGTAACGAAGGGCGCGATCTTGCTCGTGAAGGTAATGAAAT
TATCCGATCAGCTTGCAAATGGAGTCCTGAACTAGCCGCAGCTTGTGAAATATGGAAGG
AGATCAAATTTGATGGTTTCAAAGCGATGGATACCTTATAGATATAAGTAGATAAAACT
AGATATAAAGAAGGTCTAAATAAAATAAAAAAGAAGAAAAATAGAAAGAGAAAAAATAA
GTTAAGAAATGCAGTAATTCTTCTTTATTCTTCTAATTGATT
>Imperata_cylindrica
ATCGAATTCCTATAGTAAAATTCCTATAGGATAGAACGTACACAGGGTGTACACATTAT
ATATGAATGAAACATATTCATTAACTTAAGCATACTCCTTTTTTTATTTAATGAGTTGA
TATTAATTGAATATCTTTTTTTTTTTTTAGATTTTTGCAAAGGTTTCATTTACGCCTAA
TCCATATCGAGTAGACCCTGTCGTTGTGAGAATTCTTAATTCATGAGTTGTAGGGAGGG
ACTTATGTCACCACAAACAGAAACTAAAGCAAGTGTTGGATTTAAAGCTGGTGTTAAGG
ATTATAAATTGACTTACTACACCCCGGAGTACGAAACCAAGGATACTGATATCTTGGCA
GCATTCCGAGTAACTCCTCAGCTCGGGGTTCCGCCTGAAGAAGCAGGAGCTGCAGTAGC
TGCGGAATCTTCTACTGGTACATGGACAACTGTTTGGACTGATGGACTTACCAGTCTTG
ATCGTTACAAAGGACGATGCTATCACATCGAGCCCGTTCCTGGGGACCCAGATCAATAT
ATCTGTTATGTAGCTTATCCATTAGACCTATTTGAAGAGGGTTCTGTTACTAACATGTT
TACTTCCATTGTGGGTAACGTATTTGGTTTCAAAGCCTTACGCGCTCTACGTTTGGAGG
ATCTACGAATTCCCCCTGCTTATGTAAAAACTTTCCAAGGTCCGCCTCACGGTATCCAA
GTTGAAAGGGATAAGTTGAACAAGTACGGTCGTCCTTTATTGGGATGTACTATTAAACC
AAAATTGGGATTATCCGCAAAAAATTACGGTAGAGCGTGTTATGAGTGTCTACGCGGTG
GACTTGATTTTACCAAAGATGATGAAAACGTAAACTCACAACCATTTATGCGCTGGAGA
GACCGTTTTGTCTTTTGTGCCGAAGCAATTTATAAAGCACAAGCCGAAACCGGTGAAAT
CAAGGGGCATTACTTGAATGCGACTGCAGGTACATGCGAAGAAATGATTAAGAGAGCTG
TATTTGCAAAGGAATTAGGGGTTCCTATTGTAATGCATGACTACTTAACAGGAGGATTC
ACCGCAAATACTACTTTGTCTCATTATTGCCGCGACAACGGCCTACTTCTTCACATTCA
CCGAGCAATGCATGCAGTTATTGATAGACAGAAAAATCATGGTATGCATTTCCGTGTAT
TAGCTAAAGCATTGCGTATGTCGGGGGGAGATCATATCCACTCCGGTACAGTAGTAGGT
AAGTTAGAAGGGGAACGCGAAATAACTTTAGGTTTTGTTGATTTATTGCGCGATGATTT
TATTGAAAAAGATCGTTCTCGCGGTATCTTTTTCACTCAGGACTGGGTATCCATGCCAG
GTGTTATACCGGTGGCTTCAGGGGGTATTCATGTTTGGCATATGCCAGCTCTGACCGAA
ATCTTTGGAGATGATTCCGTATTACAATTTGGTGGAGGAACTTTAGGACATCCTTGGGG
AAATGCACCTGGTGCAGCAGCTAATCGTGTGGCTTTAGAAGCCTGTGTACAAGCTCGTA
ACGAAGGGCGCGATCTTGCTCGTGAAGGTAATGAAATTATCAAAACAGCTTGCAAATGG
AGTGCTGAACTAGCCGCAGCTTGTGAAATATGGAAGGAGATCAAATTTGATAATTTCCA
AGCGCAGGATACCTTATAGATATAAGTAGATAAAACTAGATATAAAGAAGGTCTAAATA
AAATAAAAAAGAAGAAAAATAGAAAGAGAAAAAATAAGTTAAGAAATGCAGTAATTCTT
CTTTATTCTTCTAATTGATTGCAATTAAATTCGGCTCAATCTTTTCTAAAAAAAAAGAC
TGAGCCGAATTTAAATAGATCTTGATACGATCATGAGACTTGACAAATCGAGATTCTTC
TATTCTATATATCTAGAATATAGAAAGGTATAATACAATAAACAAATATA
>Microstegium_vimineum
TTAGATTTTTGCAAAGGTTTCATTTACGCCTAATCCATATCGAGTAGACCCTGTCGTTG
TGAGAATTCTTAATTCATGAGTTGTAGGGAGGGACTTATGTCACCACAAACAGAAACTA
AAGCAAGTGTTGGATTTAAAGCTGGTGTTAAGGATTATAAATTGACTTACTACACCCCG
GAGTACGAAACCAAGGATACTGATATCTTGGCAGCATTCCGAGTAACTCCTCAGCTCGG
GGTTCCGCCTGAAGAAGCAGGAGCTGCAGTAGCTGCGGAATCTTCTACTGGTACATGGA
CAACTGTTTGGACTGATGGACTTACCAGTCTTGATCGTTACAAAGGACGATGCTATCAC
ATCGAGCCCGTTCCTGGGGACCCGGATCAATATATCTGTTATGTAGCTTATCCATTAGA
CCTATTTGAAGAGGGTTCTGTTACTAACATGTTTACTTCCATTGTGGGTAACGTATTTG
GTTTCAAAGCCTTACGTGCTCTACGTTTGGAGGATCTACGAATTCCCCCTGCTTATGCA
AAAACTTTCCAAGGTCCGCCTCACGGTATCCAAGTTGAAAGGGATAAGTTGAACAAGTA
CGGTCGTCCTTTATTGGGATGTACTATTAAACCAAAATTGGGATTATCCGCAAAAAATT
ACGGTAGAGCGTGTTATGAGTGTCTACGCGGTGGACTTGATTTTACCAAAGATGATGAA
AACGTAAACTCACAACCATTTATGCGCTGGAGAGACCGTTTTGTCTTTTGTGCCGAAGC
AATTTATAAAGCGCAAGCCGAAACCGGTGAAATCAAGGGGCATTACTTGAATGCGACTG
CAGGTACATGCGAAGAAATGATTAAGAGAGCTGTATTTGCAAGGGAATTAGGGGTTCCT
ATTGTAATGCATGACTACTTAACAGGCGGATTCACCGCAAATACTACTTTGTCTCATTA
TTGCCGCGACAACGGCCTACTTCTTCACATTCACCGAGCAATGCATGCAGTTATTGATA
GACAGAAAAATCATGGTATGCATTTCCGTGTATTAGCTAAAGCATTGCGTATGTCGGGG
GGAGATCATATCCACTCCGGTACAGTAGTAGGTAAGTTAGAAGGGGAACGCGAAATAAC
TTTAGGTTTTGTTGATTTATTGCGCGATGATTTTATTGAAAAAGATCGTTCTCGCGGTA
TCTTTTTCACTCAGGACTGGGTATCCATGCCAGGTGTTATACCGGTGGCTTCAGGGGGT
ATTCATGTTTGGCATATGCCAGCTCTGACCGAAATCTTTGGAGATGATTCCGTATTACA
ATTTGGTGGAGGAACTTTAGGACATCCTTGGGGAAATGCACCTGGTGCAGCAGCTAATC
GTGTGGCTTTAGAAGCCTGTGTACAAGCTCGTAACGAAGGGCGTGATCTTGCTCGTGAA
GGTAATGAAATTATCAAAGCAGCTTGCAAATGGAGTGCTGAACTAGCCGCAGCTTGTGA
AATATGGAAGGAGATCAAATTTGATGGTTTCAAAGCGATGGATACCATATAGA
>Miscanthidium_capense
TCTTAGTATTTAGGTATTTAGATTCAAAATATCAAAGGGGCCTATTAAGAACTTTTAAA
ATTGTAAAATAAAGATTAGGGATTGGTTTGGGTTGCGCTATATCTATCAAAGAGTATAC
AATAATGATGGATTTGGTGAATCAAATCCACGGTTTAATAACGAACCGTGTTAACTTAC
CATAACAACAACTCAATTCCTATCGAATTCCTTCCTATCGAATTCCTATAGTAAAATTC
CTATAGGATAGAACGTACACAGGGTGTACACATTATATATGAATGAAACATATTCATTA
ACTTAAGCATACTCCTTTTTTTATTTAATGAGTTGATATTAATTGAATATCTTTTTTTT
TTTTTAGATTTTTGCAAAGGTTTCATTTACGCCTAATCCATATCGAGTAGACCCTGTCG
TTGTGAGAATTCTTAATTCATGAGTTGTAGGGAGGGACTTATGTCACCACAAACAGAAA
CTAAAGCAAGTGTTGGATTTAAAGCTGGTGTTAAGGATTATAAATTGACTTACTACACC
CCGGAGTACGAAACCAAGGATACTGATATCTTGGCAGCATTCCGAGTAACTCCTCAGCT
CGGGGTTCCGCCTGAAGAAGCAGGAGCTGCAGTAGCTGCGGAATCTTCTACTGGTACAT
GGACAACTGTTTGGACTGATGGACTTACCAGTCTTGATCGTTACAAAGGACGATGCTAT
CACATCGAGCCCGTTCCTGGGGACCCAGATCAATATATCTGTTATGTAGCTTATCCATT
AGACCTATTTGAAGAGGGTTCTGTTACTAACATGTTTACTTCCATTGTGGGTAACGTAT
TTGGTTTCAAAGCCTTACGCGCTCTACGTTTGGAGGATCTACGAATTCCCCCTGCTTAT
GTAAAAACTTTCCAAGGTCCGCCTCACGGTATCCAAGTTGAAAGGGATAAGTTGAACAA
GTACGGTCGTCCTTTATTGGGATGTACTATTAAACCAAAATTGGGATTATCCGCAAAAA
ATTACGGTAGAGCGTGTTATGAGTGTCTACGCGGTGGACTTGATTTTACCAAAGATGAT
GAAAACGTAAACTCACAACCATTTATGCGCTGGAGAGACCGTTTTGTCTTTTGTGCCGA
AGCAATTTATAAAGCACAAGCCGAAACCGGTGAAATCAAGGGGCATTACTTGAATGCGA
CTGCAGGTACATGCGAAGAAATGATTAAGAGAGCTGTATTTGCAAAGGAATTAGGGGTT
CCTATTGTAATGCATGACTACTTAACAGGAGGATTCACCGCAAATACTACTTTGTCTCA
TTATTGCCGCGACAACGGCCTACTTCTTCACATTCACCGAGCAATGCATGCAGTTATTG
ATAGACAGAAAAATCATGGTATGCATTTCCGTGTATTAGCTAAAGCATTGCGTATGTCG
GGGGGAGATCATATCCACTCCGGTACAGTAGTAGGTAAGTTAGAAGGGGAACGCGAAAT
AACTTTAGGTTTTGTTGATTTATTGCGCGATGATTTTATTGAAAAAGATCGTTCTCGCG
GTATCTTTTTCACTCAGGACTGGGTATCCATGCCAGGTGTTATACCGGTGGCTTCAGGG
GGTATTCATGTTTGGCATATGCCAGCTCTGACCGAAATCTTTGGAGATGATTCCGTATT
ACAATTTGGTGGAGGAACTTTAGGACATCCTTGGGGAAATGCACCTGGTGCAGCAGCTA
ATCGTGTGGCTTTAGAAGCCTGTGTACAAGCTCGTAACGAAGGGCGCGATCTTGCTCGT
GAAGGTAATGAAATTATCAAAGCAGCTTGCAAATGGAGTGCTGAACTAGCCGCAGCTTG
TGAAATATGGAAGGAGATCAAATTTGATACTTTCAAAGCGATGGATACCTTATAGATAT
AAGTAGATAAAACTAGATATAAAGAAGGTCTAAATAAAATAAAAAAGAAGAAAAATAGA
AAGAGAAAAAATAAGTTAAGAAATGCAGTAATTCTTCTTTATTCTTCTAATTGATTGCA
ATTAAATTCGGCTCAATCTTTTCTAAAAAAAAGACTGAGCCGAATTTAAATAGATCTTG
ATACGATCATGAGACTTGACAAATCGAGATTCTTCTATTCTATATATCTAGAATATAGA
AAGGTATAATACAATAAACA
>Miscanthidium_junceum
ATTTCGTTGCCCAAGCGAATCCCATTCAATTGTTTACTTATGGAATGAGTCCGTTGGAA
AGTTCAATCAATTTTTTTTCATATAAATTTCGCCTTTTGTGAAGGATCTGTGCCTACTC
TACTTTCCTATCTAGGACTTCGATATACAAAATATATACTACTGTGAAGCATAGATTGC
TGTCAACAGAGAATTTTCTTAGTATTTAGGTATTTAGATTCAAAATATCAAAGGGGCCT
ATTAAGAACTTTTAAAATTGTAAAATAAAGATTAGGGATTGGTTTGGGTTGCGCTATAT
CTATCAAAGAGTATACAATAATGATGGATTTGGTGAATCAAATCCACGGTTTAATAACG
AACCGTGTTAATTTCCCATAACAAAAAATCATTTCCTATCGAATTCCTTCCTATCGAAT
TCCTATAGTAAAATTCCTATAGGATAGAACGTACACAGGGTGTACACATTATATATGAA
TGAAACATATTCATTAACTTAAGCATACTCCTTTTTTTATTTAATGAGTTGATATTAAT
TGAATATCTTTTTTTTTTTCGATTTTTGCAAAGGTTTCATTTACGCCTAATCCATATCG
AGTAGACCCTGTCGTTGTGAGAATTCTTAATTCATGAGTTGTAGGGAGGGACTTATGTC
ACCACAAACAGAAACTAAAGCAAGTGTTGGATTTAAAGCTGGTGTTAAGGATTATAAAT
TGACTTACTACACCCCGGAGTACGAAACCAAGGATACTGATATCTTGGCAGCATTCCGA
GTAACTCCTCAGCTCGGGGTTCCGCCTGAAGAAGCAGGAGCTGCAGTAGCTGCGGAATC
TTCTACTGGTACATGGACAACTGTTTGGACTGATGGACTTACCAGTCTTGATCGTTACA
AAGGACGATGCTATCACATCGAGCCCGTTCCTGGGGACCCAGATCAATATATCTGTTAT
GTAGCTTATCCATTAGACCTATTTGAAGAGGGTTCTGTTACTAACATGTTTACTTCCAT
TGTGGGTAACGTATTTGGTTTCAAAGCCTTACGCGCTCTACGTTTGGAGGATCTACGAA
TTCCCCCTGCTTATGTAAAAACTTTCCAAGGTCCGCCTCACGGTATCCAAGTTGAAAGG
GATAAGTTGAACAAGTACGGTCGTCCTTTATTGGGATGTACTATTAAACCAAAATTGGG
ATTATCCGCAAAAAATTACGGTAGAGCGTGTTATGAGTGTCTACGCGGTGGACTTGATT
TTACCAAAGATGATGAAAACGTAAACTCACAACCATTTATGCGCTGGAGAGACCGTTTT
GTCTTTTGTGCCGAAGCAATTTATAAAGCACAAGCCGAAACCGGTGAAATCAAGGGGCA
TTACTTGAATGCGACTGCAGGTACATGCGAAGAAATGATTAAGAGAGCTGTATTTGCAA
AGGAATTAGGGGTTCCTATTGTAATGCATGACTACTTAACAGGAGGATTCACCGCAAAT
ACTACTTTGTCTCATTATTGCCGCGACAACGGCCTACTTCTTCACATTCACCGAGCAAT
GCATGCAGTTATTGATAGACAGAAAAATCATGGTATGCATTTCCGTGTATTAGCTAAAG
CATTGCGTATGTCGGGGGGAGATCATATCCACTCCGGTACAGTAGTAGGTAAGTTAGAA
GGGGAACGCGAAATAACTTTAGGTTTTGTTGATTTATTGCGCGATGATTTTATTGAAAA
AGATCGTTCTCGCGGTATCTTTTTCACTCAGGACTGGGTATCCATGCCAGGTGTTATAC
CGGTGGCTTCAGGGGGTATTCATGTTTGGCATATGCCAGCTCTGACCGAAATCTTTGGA
GATGATTCCGTATTACAATTTGGTGGAGGAACTTTAGGACATCCTTGGGGAAATGCACC
TGGTGCAGCAGCTAATCGTGTGGCTTTAGAAGCCTGTGTACAAGCTCGTAACGAAGGGC
GCGATCTTGCTCGTGAAGGTAATGAAATTATAAAAGCAGCTTGCAAATGGAGTGCTGAA
CTAGCCGCAGCTTGTGAAATATGGAAGGAGATCAAATTTGATACTTTCAAAGCGATGGA
TACCTTATAGATATAAGTAGATAAAACTAGATATAAAGAAGGTCTAAATAAAATAAAAA
AGAAGAAAAATAGAAAGAGAAAAAATAAGTTAAGAAATGCAGTAATTCTTCTTTATTCT
TCTAATTGATTGCAATTAAATTCGGCTCAATCTTTTCTAAAAAAAAGACTGAGCCGAAT
TTAAATAGATCTTGATACGATCATGAGACTTGACAAATCGAGATTCTTCTATTCTATAT
ATCTAGAATATAGAAAGGTATAATACAATAAACAAATCTAAATAAAAATATAGTATTAT
CGTACGATAATGGAATCAAATACGCAGTATTTACAGAAAAGAGTCTTCGTTTATTGGGA
AAGAATCAATATACTTTTAATGTCGAATCGGGATTCACTAAGACAGAAATAAAGCATTG
GGTCGAACTCTTCTTTGGTGTTAAGGTAGTAG
>Miscanthus_floridulus_US56-0022-03
AGTAGTAGGATTGGTTCTCATAATTATCACATAATTTTCAAAAAAAAAGGAATTTGTCG
AAATTTTTTTTTTCTTGTTGAATAATGCCAAATCAAAAAAAATATCCAAAAATCCAAAA
GTCAAAAGGAAATGAATTAGTTAATTCAATAAAAAAGAAAAGGGGACTCGCACTTGATT
TCGTTGCCCAAGCGAATCCCATTCAATTGTTTACTTATGGAATGAGTCCGTTGGAAAGT
TCAATCCATTTTTTTTTTCATATAAATTTAGCCTTTTGTGAAGGATCTGTGCCTACTCT
ACTTTCCTATCTAGGACTTCGATATACAAAATATATACTACTGTGAAGCATAGATTGCT
GTCAACAGAGAATTTTCTTAGTATTTAGGTATTTAGATTCAAAATATCAAAGGGGCCTA
TTAAGAACTTTTAAAATTGTAAAATAAAGATTAGGGATTGGTTTGGGTTGCGCTATATC
TATCAAAGAGTATACAATAATGATGGATTTGGTGAATCAAATCCACGGTTTAATAACGA
ACCGTGTTAACTTACCATAACAACAACTCAATTCCTATCGAATTCCTTCCTATCGAATT
CCTATAGTAAAATTCCTATAGGATAGAACGTACACAGGGTGTACACATTATATATGAAT
GAAACATATTCATTAACTTAAGCATACTCCTTTTTTTATTTAATGAGTTGATATTAATT
GAATATCTTTTTTTTTTTAGATTTTTGCAAAGGTTTCATTTACGCCTAATCCATATCGA
GTAGACCCTGTCGTTGTGAGAATTCTTAATTCATGAGTTGTAGGGAGGGACTTTATGTC
ACCACAAACAGAAACTAAAGCAAGTGTTGGATTTAAAGCTGGTGTTAAGGATTATAAAT
TGACTTACTACACCCCGGAGTACGAAACCAAGGATACTGATATCTTGGCAGCATTCCGA
GTAACTCCTCAGCTCGGGGTTCCGCCTGAAGAAGCAGGAGCTGCAGTAGCTGCGGAATC
TTCTACTGGTACATGGACAACTGTTTGGACTGATGGACTTACCAGTCTTGATCGTTACA
AAGGACGATGCTATCACATCGAGCCCGTTCCTGGGGACCCAGATCAATATATCTGTTAT
GTAGCTTATCCATTAGACCTATTTGAAGAGGGTTCTGTTACTAACATGTTTACTTCCAT
TGTGGGTAACGTATTTGGTTTCAAAGCCTTACGCGCTCTACGTTTGGAGGATCTACGAA
TTCCCCCTGCTTATGTAAAAACTTTCCAAGGTCCGCCTCACGGTATCCAAGTTGAAAGG
GATAAGTTGAACAAGTACGGTCGTCCTTTATTGGGATGTACTATTAAACCAAAATTGGG
ATTATCCGCAAAAAATTACGGTAGAGCGTGTTATGAGTGTCTACGCGGTGGACTTGATT
TTACCAAAGATGATGAAAACGTAAACTCACAACCATTTATGCGCTGGAGAGACCGTTTT
GTCTTTTGTGCCGAAGCAATTTATAAAGCACAAGCCGAAACCGGTGAAATCAAGGGGCA
TTACTTGAATGCGACTGCAGGTACATGCGAAGAAATGATTAAGAGAGCTGTATTTGCAA
AGGAATTAGGGGTTCCTATTGTAATGCATGACTACTTAACAGGAGGATTCACCGCAAAT
ACTACTTTGTCTCATTATTGCCGCGACAACGGCCTACTTCTTCACATTCACCGAGCAAT
GCATGCAGTTATTGATAGACAGAAAAATCATGGTATGCATTTCCGTGTATTAGCTAAAG
CATTGCGTATGTCGGGGGGAGATCATATCCACTCCGGTACAGTAGTAGGTAAGTTAGAA
GGGGAACGCGAAATAACTTTAGGTTTTGTTGATTTATTGCGCGATGATTTTATTGAAAA
AGATCGTTCTCGCGGTATCTTTTTCACTCAGGACTGGGTATCCATGCCAGGTGTTATAC
CGGTGGCTTCAGGGGGTATTCATGTTTGGCATATGCCAGCTCTGACCGAAATCTTTGGA
GATGATTCCGTATTACAATTTGGTGGAGGAACTTTAGGACATCCTTGGGGAAATGCACC
TGGTGCAGCAGCTAATCGTGTGGCTTTAGAAGCCTGTGTACAAGCTCGTAACGAAGGGC
GCGATCTTGCTCGTGAAGGTAATGAAATTATCAAAGCAGCTTGCAAATGGAGTGCTGAA
CTAGCCGCAGCTTGTGAAATATGGAAGGAGATCAAATTTGATACTTTCAAAGCGATGGA
TACCTTATAGATATAAGTAGATAAAACTAGATATAAAGAAGGTCTAAATAAAATAAAAA
AGAAGAAAAATAGAAAGAGAAAAAATAAGTTAAGAAATGCAGTAATTCTTCTTTATTCT
TCTAATTGATTGCAATTAAATTCGGCTCAATCTTTTCTAAAAAAAAGACTGAGCCGAAT
TTAAATAGATCTTGATACGATCATGAGACTTGACAAATCGAGATTCTTCTATTCTAGAT
ATATAGAATATAGAAAGGTATAATACAATAAACAAATATAAATAAAAATATAGTATTAT
CGTACGATA
>Miscanthus_oligostachyus
ACTCGCACTTGATTTCGTTGCCCAAGCGAATCCCATTCAATTGTTTACTTATGGAATGA
GTCCGTTGGAAAGTTCAATCCATTTTTTTTTTTCATATAAATTTCGCCTTTTGTGAAGG
ATCTGTGCCTACTCTACTTTCCTATCTAGGACTTCGATATACAAAATATATACTACTGT
GAAGCATAGATTGCTGTCAACAGAGAATTTTCTTAGTATTTAGGTATTTAGATTCAAAA
TAGCAAAGGGGCCTATTAAGAACTTTTAAAATTGTAAAATAAAGATTAGGGATTGGTTT
GGGTTGCGCTATATCTATCAAAGAGTATACAATAATGATGGATTTGGTGAATCAAATCC
ACGGTTTAATAACGAACCGTGTTAACTTACCATAACAACAACTCAATTCCTATCGAATT
CCTTCCTATCGAATTCCTATAGTAAAATTCCTATAGGATAGAACGTACACAGGGTGTAC
ACATTATATATGAATGAAACATATTCATTAACTTAAGCATACTCCTTTTTTTATTTAAT
GAGTTGATATTAATTGAATATCTTTTTTTTTTTAGATTTTTGCAAAGGTTTCATTTACG
CCTAATCCATATCGAGTAGACCCTGTCGTTGTGAGAATTCTTAATTCATGAGTTGTAGG
GAGGGACTTATGTCACCACAAACAGAAACTAAAGCAAGTGTTGGATTTAAAGCTGGTGT
TAAGGATTATAAATTGACTTACTACACCCCGGAGTACGAAACCAAGGATACTGATATCT
TGGCAGCATTCCGAGTAACTCCTCAGCTCGGGGTTCCGCCTGAAGAAGCAGGAGCTGCA
GTAGCTGCGGAATCTTCTACTGGTACATGGACAACTGTTTGGACTGATGGACTTACCAG
TCTTGATCGTTACAAAGGACGATGCTATCACATCGAGCCCGTTCCTGGGGACCCAGATC
AATATATCTGTTATGTAGCTTATCCATTAGACCTATTTGAAGAGGGTTCTGTTACTAAC
ATGTTTACTTCCATTGTGGGTAACGTATTTGGTTTCAAAGCCTTACGCGCTCTACGTTT
GGAGGATCTACGAATTCCCCCTGCTTATGTAAAAACTTTCCAAGGTCCGCCTCACGGTA
TCCAAGTTGAAAGGGATAAGTTGAACAAGTACGGTCGTCCTTTATTGGGATGTACTATT
AAACCAAAATTGGGATTATCCGCAAAAAATTACGGTAGAGCGTGTTATGAGTGTCTACG
CGGTGGACTTGATTTTACCAAAGATGATGAAAACGTAAACTCACAACCATTTATGCGCT
GGAGAGACCGTTTTGTCTTTTGTGCCGAAGCAATTTATAAAGCACAAGCCGAAACCGGT
GAAATCAAGGGGCATTACTTGAATGCGACTGCAGGTACATGCGAAGAAATGATTAAGAG
AGCTGTATTTGCAAAGGAATTAGGGGTTCCTATTGTAATGCATGACTACTTAACAGGAG
GATTCACCGCAAATACTACTTTGTCTCATTATTGCCGCGACAACGGCCTACTTCTTCAC
ATTCACCGAGCAATGCATGCAGTTATTGATAGACAGAAAAATCATGGTATGCATTTCCG
TGTATTAGCTAAAGCATTGCGTATGTCGGGGGGAGATCATATCCACTCCGGTACAGTAG
TAGGTAAGTTAGAAGGGGAACGCGAAATAACTTTAGGTTTTGTTGATTTATTGCGCGAT
GATTTTATTGAAAAAGATCGTTCTCGCGGTATCTTTTTCACTCAGGACTGGGTATCCAT
GCCAGGTGTTATACCGGTGGCTTCAGGGGGTATTCATGTTTGGCATATGCCAGCTCTGA
CCGAAATCTTTGGAGATGATTCCGTATTACAATTTGGTGGAGGAACTTTAGGACATCCT
TGGGGAAATGCACCTGGTGCAGCAGCTAATCGTGTGGCTTTAGAAGCCTGTGTACAAGC
TCGTAACGAAGGGCGCGATCTTGCTCGTGAAGGTAATGAAATTATCAAAGCAGCTTGCA
AATGGAGTGCTGAACTAGCCGCAGCTTGTGAAATATGGAAGGAGATCAAATTTGATACT
TTCAAAGCGATGGATACCTTATAGATATAAGTAGATAAAACTAGATATAAAGAAGGTCT
AAATAAAATAAAAAAGAAGAAAAATAGAAAGAGAAAAAATAAGTTAAGAAATGCAGTAA
TTCTTCTTTATTCTTCTAATTGATTGCAATTAAATTCGGCTCAATCTTTTCTAAAAAAA
AGACTGAGCCGAATTTAAATAGATCTTGATACGATCATGAGACTTGACAAATCGAGATT
CTTCTATTCTAGATATATAGAATATAGAAAGGTATAATACAATAAACAAATATAAATAA
AAATATAGTATTATCGTACGATAATGGAATCAAATACGCAATATTTACAGAAAAGAGTC
TTCGTTTATTGGGAAAGAATCAATATACTTTTAATGTCGAATCGGGATTCACTAAGACA
GAAATAAAGCATTGGGTCGAACTCTTCTTTGGTGTTAAGGTAGTAGCTGTGAATAGCCA
TCGACTACCCGGAAAGGGTAGAAGAATGGGACCTATTCTGGGACATACAATGCATTACA
GACGTATGATCATTACCCTTCAACTGGGTATTCTATTCCACTTCTACCCTTTAATTTAA
AGGGTATTCTGAAAGAAGTATTTCTTTTATTTTCACAATAGCTTTCTTTTGAATCCAAT
TTCAAGTTCGATTAGAAGGATAGAAAGGCGATGAGAATGGGAAAAGAAAAATGCAATAT
TTTATTTTAATGAGTTCCCCTTTTTAGTTCCCCTTTTTTGCAATTTTCTTATTTTCAAT
TCCATTCATTTTTTTTATAGAATACTTTTTTATTCTATATCTATAAAAAAAATAGTATT
CTATAAAAAATCTTTATTTTGTAAACTAAAAAATACAATAGTCAATATTCCTTATAATA
GATATACTTAATTATATCATAAGAATCTTAAGATATATTTCGAATAGATAGAAATAGTA
AATTTGAATTGAGACACATATTCTATGACAGATCTTAACTTACCCTCTATTTTCGTACC
TTTAGTAGGCTTAGTATTTCCGGCAATTGCAATGACTTCCTTATTTCTTTATGTGCAGA
AAAATAAGATTGTCTAGAAACGACGGGGCCAAATTTTCTCAATGTATTTCCAGGATCAT
AATACAGATATTTTTTTGTGTAAGTAGTATAATATGATAGGGTATGTAGCTCTTTCTAC
ACACAAATGAAAAACGTCTATGGATGCAGATATAAGCTACGAGCATAAATGCATGCATA
TGCGTAGCCGACTATAGCGAGTTTTTTTTTAAGTGGATCCACTAATTTTTTTGAATAGA
AA
>Miscanthus_sacchariflorus_Hercules
TTGGGTTGCGCTATATCTATCAAAGAGTATACAATAATGATGGATTTGGTGAATCAAAT
CCACGGTTTAATAACGAACCGTGTTAACTTACCATAACAACAACTCAATTCCTATCGAA
TTCCTTCCTATCGAATTCCTATAGTAAAATTCCTATAGGATAGAACGTACACAGGGTGT
ACACATTATATATGAATGAAACATATTCATTAACTTAAGCATACTCCTTTTTTTATTTA
ATGAGTTGATATTAATTGAATATCTTTTTTTTAGATTTTTGCAAAGGTTTCATTTACGC
CTAATCCATATCGAGTAGACCCTGTCGTTGTGAGAATTCTTAATTCATGAGTTGTAGGG
AGGGACTTATGTCACCACAAACAGAAACTAAAGCAAGTGTTGGATTTAAAGCTGGTGTT
AAGGATTATAAATTGACTTACTACACCCCGGAGTACGAAACCAAGGATACTGATATCTT
GGCAGCATTCCGAGTAACTCCTCAGCTCGGGGTTCCGCCTGAAGAAGCAGGAGCTGCAG
TAGCTGCGGAATCTTCTACTGGTACATGGACAACTGTTTGGACTGATGGACTTACCAGT
CTTGATCGTTACAAAGGACGATGCTATCACATCGAGCCCGTTCCTGGGGACCCAGATCA
ATATATCTGTTATGTAGCTTATCCATTAGACCTATTTGAAGAGGGTTCTGTTACTAACA
TGTTTACTTCCATTGTGGGTAACGTATTTGGTTTCAAAGCCTTACGCGCTCTACGTTTG
GAGGATCTACGAATTCCCCCTGCTTATGTAAAAACTTTCCAAGGTCCGCCTCACGGTAT
CCAAGTTGAAAGGGATAAGTTGAACAAGTACGGTCGTCCTTTATTGGGATGTACTATTA
AACCAAAATTGGGATTATCCGCAAAAAATTACGGTAGAGCGTGTTATGAGTGTCTACGC
GGTGGACTTGATTTTACCAAAGATGATGAAAACGTAAACTCACAACCATTTATGCGCTG
GAGAGACCGTTTTGTCTTTTGTGCCGAAGCAATTTATAAAGCACAAGCCGAAACCGGTG
AAATCAAGGGGCATTACTTGAATGCGACTGCAGGTACATGCGAAGAAATGATTAAGAGA
GCTGTATTTGCAAAGGAATTAGGGGTTCCTATTGTAATGCATGACTACTTAACAGGAGG
ATTCACCGCAAATACTACTTTGTCTCATTATTGCCGCGACAACGGCCTACTTCTTCACA
TTCACCGAGCAATGCATGCAGTTATTGATAGACAGAAAAATCATGGTATGCATTTCCGT
GTATTAGCTAAAGCATTGCGTATGTCGGGGGGAGATCATATCCACTCCGGTACAGTAGT
AGGTAAGTTAGAAGGGGAACGCGAAATAACTTTAGGTTTTGTTGATTTATTGCGCGATG
ATTTTATTGAAAAAGATCGTTCTCGCGGTATCTTTTTCACTCAGGACTGGGTATCCATG
CCAGGTGTTATACCGGTGGCTTCAGGGGGTATTCATGTTTGGCATATGCCAGCTCTGAC
CGAAATCTTTGGAGATGATTCCGTATTACAATTTGGTGGAGGAACTTTAGGACATCCTT
GGGGAAATGCACCTGGTGCAGCAGCTAATCGTGTGGCTTTAGAAGCCTGTGTACAAGCT
CGTAACGAAGGGCGCGATCTTGCTCGTGAAGGTAATGAAATTATCAAAGCAGCTTGCAA
ATGGAGTGCTGAACTAGCCGCAGCTTGTGAAATATGGAAGGAGATCAAATTTGATACTT
TCAAAGCGATGGATACCTTATAGATATAAGTAGATAAAACTAGATATAAAGAAGGTCTA
AATAAAATAAAAAAGAAGAAAAATAGAAAGAGAAAAAATAAGTTAAGAAATGCAGTAAT
TCTTCTTTATTCTTCTAATTGATTGCAATTAAATTCGGCTCAATCTTTTCTAAAAAAAA
AGACTGAGCCGAATTTAAATAGATCTTGATACGATCATGAGACTTGACAAATCGAGATT
CTTCTATTCTAGATATATAGAATATAGAAAGGTATAATACAATAAACAAATATAAATAA
AAATATAGTATTATCGTACGATAATGGAATCAAATACGCAGTATTTACAGAAAAGAGTC
TTCGTTTATTGGGAAAGAATCAATATA
>Miscanthus_sinensis_Andante
TGTTGAATAATGCCAAATCAAAAAAAATATCCAAAAATCCAAAAGTCAAAAGGAAATGA
ATTAGTTAATTCAATAAAAAAGAAAAGGGGACTCGCACTTGATTTCGTTGCCCAAGCGA
ATCCCATTCAATTGTTTACTTATGGAATGAGTCCGTTGGAAAGTTCAATCCATTTTTTT
TTTCATATAAATTTAGCCTTTTGTGAAGGATCTGTGCCTACTCTACTTTCCTATCTAGG
ACTTCGATATACAAAATATATACTACTGTGAAGCATAGATTGCTGTCAACAGAGAATTT
TCTTAGTATTTAGGTATTTAGATTCAAAATATCAAAGGGGCCTATTAAGAACTTTTTAA
ATTGTAAAATAAAGATTAGGGATTGGTTTGGGTTGCGCTATATCTATCAAAGAGTATAC
AATAATGATGGATTTGGTGAATCAAATCCACGGTTTAATAACGAACCGTGTTAACTTAC
CATAACAACAACTCAATTCCTATCGAATTCCTTCCTATCGAATTCCTATAGTAAAATTC
CTATAGGATAGAACGTACACAGGGTGTACACATTATATATGAATGAAACATATTCATTA
ACTTAAGCATACTCCTTTTTTTATTTAATGAGTTGATATTAATTGAATATCTTTTTTTT
TTTTAGATTTTTGCAAAGGTTTCATTTACGCCTAATCCATATCGAGTAGACCCTGTCGT
TGTGAGAATTCTTAATTCATGAGTTGTAGGGAGGGACTTTATGTCACCACAAACAGAAA
CTAAAGCAAGTGTTGGATTTAAAGCTGGTGTTAAGGATTATAAATTGACTTACTACACC
CCGGAGTACGAAACCAAGGATACTGATATCTTGGCAGCATTCCGAGTAACTCCTCAGCT
CGGGGTTCCGCCTGAAGAAGCAGGAGCTGCAGTAGCTGCGGAATCTTCTACTGGTACAT
GGACAACTGTTTGGACTGATGGACTTACCAGTCTTGATCGTTACAAAGGACGATGCTAT
CACATCGAGCCCGTTCCTGGGGACCCAGATCAATATATCTGTTATGTAGCTTATCCATT
AGACCTATTTGAAGAGGGTTCTGTTACTAACATGTTTACTTCCATTGTGGGTAACGTAT
TTGGTTTCAAAGCCTTACGCGCTCTACGTTTGGAGGATCTACGAATTCCCCCTGCTTAT
GTAAAAACTTTCCAAGGTCCGCCTCACGGTATCCAAGTTGAAAGGGATAAGTTGAACAA
GTACGGTCGTCCTTTATTGGGATGTACTATTAAACCAAAATTGGGATTATCCGCAAAAA
ATTACGGTAGAGCGTGTTATGAGTGTCTACGCGGTGGACTTGATTTTACCAAAGATGAT
GAAAACGTAAACTCACAACCATTTATGCGCTGGAGAGACCGTTTTGTCTTTTGTGCCGA
AGCAATTTATAAAGCACAAGCCGAAACCGGTGAAATCAAGGGGCATTACTTGAATGCGA
CTGCAGGTACATGCGAAGAAATGATTAAGAGAGCTGTATTTGCAAAGGAATTAGGGGTT
CCTATTGTAATGCATGACTACTTAACAGGAGGATTCACCGCAAATACTACTTTGTCTCA
TTATTGCCGCGACAACGGCCTACTTCTTCACATTCACCGAGCAATGCATGCAGTTATTG
ATAGACAGAAAAATCATGGTATGCATTTCCGTGTATTAGCTAAAGCATTGCGTATGTCG
GGGGGAGATCATATCCACTCCGGTACAGTAGTAGGTAAGTTAGAAGGGGAACGCGAAAT
AACTTTAGGTTTTGTTGATTTATTGCGCGATGATTTTATTGAAAAAGATCGTTCTCGCG
GTATCTTTTTCACTCAGGACTGGGTATCCATGCCAGGTGTTATACCGGTGGCTTCAGGG
GGTATTCATGTTTGGCATATGCCAGCTCTGACCGAAATCTTTGGAGATGATTCCGTATT
ACAATTTGGTGGAGGAACTTTAGGACATCCTTGGGGAAATGCACCTGGTGCAGCAGCTA
ATCGTGTGGCTTTAGAAGCCTGTGTACAAGCTCGTAACGAAGGGCGCGATCTTGCTCGT
GAAGGTAATGAAATTATCAAAGCAGCTTGCAAATGGAGTGCTGAACTAGCCGCAGCTTG
TGAAATATGGAAGGAGATCAAATTTGATACTTTCAAAGCGATGGATACCTTATAGATAT
AAGTAGATAAAACTAGATATAAAGAAGGTCTAAATAAAATAAAAAAGAAGAAAAATAGA
AAGAGAAAAAATAAGTTAAGAAATGCAGTAATTCTTCTTTATTCTTCTAATTGATTGCA
ATTAAATTCGGCTCAATCTTTTCTAAAAAAAAGACTGAGCCGAATTTAAATAGATCTTG
ATACGATCATGAGACTTGACAAATCGAGATTCTTCTATTCTAGATATATAGAATATAGA
AAGGTATAATACAATAAACAAATATAAATAAAAATATAGTATTATCGTACGATAATGGA
ATCAAATACGCAATATTTACAGAAAAGAGTCTTCGTTTATTGGGAAAGAATCAATATAC
TTTTAATGTCGAATCGGGATTCACTAAGACAGAAATAAAGCATTGGGTCGAACTCTTCT
TTGGTGTTAAGGTAGTAGCTGTGAATAGCCATCGACTACCCGGAAAGGGTAGAAGA
>Narenga_porphyrocoma
AAGAGTATACAATAATGATGGATTTGGTGAATCAAATCCACGGTTTAATAACGAACCGT
GTTAACTTACCATAACAACAACTCAATTCCTATCGAATTCCTTCCTATCGAATTCCTAT
AGTAAAATTCCTATAGGATAGAACGTACACAGGGTGTACACATTATATATGAATGAAAC
ATATTCATTAACTTAAGCATACTCCTTTTTTTATTTAATGAGTTGATATTAATTGAATA
TCTTTTTTTTTTTTTTAGATTTTTGCAAAGGTTTCATTTACGCCTAATCCATATCGAGT
AGACCCTGTCGTTGTGAGAATTCTTAATTCATGAGTTGTAGGGAGGGACTTATGTCACC
ACAAACAGAAACTAAAGCAAGTGTTGGATTTAAAGCTGGTGTTAAGGATTATAAATTGA
CTTACTACACCCCGGAGTACGAAACCAAGGATACTGATATCTTGGCAGCATTCCGAGTA
ACTCCTCAGCTCGGGGTTCCGCCTGAAGAAGCAGGAGCTGCAGTAGCTGCGGAATCTTC
TACTGGTACATGGACAACTGTTTGGACTGATGGACTTACCAGTCTTGATCGTTACAAAG
GACGATGCTATCACATCGAGCCCGTTCCTGGGGACCCAGATCAATATATCTGTTATGTA
GCTTATCCATTAGACCTATTTGAAGAGGGTTCTGTTACTAACATGTTTACTTCCATTGT
GGGTAACGTATTTGGTTTCAAAGCCTTACGCGCTCTACGTTTGGAGGATCTACGAATTC
CCCCTGCTTATGTAAAAACTTTCCAAGGCCCGCCTCACGGTATCCAAGTTGAAAGGGAT
AAGTTGAACAAGTACGGTCGTCCTTTATTGGGATGTACTATTAAACCAAAATTGGGATT
ATCCGCAAAAAATTACGGTAGAGCGTGTTATGAGTGTCTACGCGGTGGACTTGATTTTA
CCAAAGATGATGAAAACGTAAACTCACAACCATTTATGCGCTGGAGAGACCGTTTTGTC
TTTTGTGCCGAAGCAATTTATAAAGCACAAGCCGAAACCGGTGAAATCAAGGGGCATTA
CTTGAATGCGACTGCAGGTACATGCGAAGAAATGATTAAGAGAGCTGTATTTGCAAAGG
AATTAGGGGTTCCTATTGTAATGCATGACTACTTAACAGGAGGATTCACCGCAAATACT
ACTTTGTCTCATTATTGCCGCGACAACGGCCTACTTCTTCACATTCACCGAGCAATGCA
TGCAGTTATTGATAGACAGAAAAATCATGGTATGCATTTCCGTGTATTAGCTAAAGCAT
TGCGTATGTCGGGGGGAGATCATATCCACTCCGGTACAGTAGTAGGTAAGTTAGAAGGG
GAACGCGAAATAACTTTAGGTTTTGTTGATTTATTGCGCGATGATTTTATTGAAAAAGA
TCGTTCTCGCGGTATCTTTTTCACTCAGGACTGGGTATCCATGCCAGGTGTTATACCGG
TGGCTTCAGGGGGTATTCATGTTTGGCATATGCCAGCTCTGACCGAAATCTTTGGAGAT
GATTCCGTATTACAATTTGGTGGAGGAACTTTAGGACATCCTTGGGGAAATGCACCTGG
TGCAGCAGCTAATCGTGTGGCTTTAGAAGCCTGTGTACAAGCTCGTAACGAAGGGCGCG
ATCTTGCTCGTGAAGGTAATGAAATTATCAAAGCAGCTTGCAAATGGAGTGCTGAACTA
GCCGCAGCTTGTGAAATATGGAAGGAGATCAAATTTGATACTTTCAAAGCGATGGATAC
CTTATAGATATAAGTAGATAAAACTAGATATAAAGAAGGTCTAAATAAAATAAAAAAGA
AGAAAAATAGAAAGAGAAAAAATAAGTTAAGAAATGCAGTAATTCTTCTTTATTCTTCT
AATTGATTGCAATTAAATTCGGCGCAATCTTTTCTAAAAAAAAGACTGAGCCGAATTTA
AATAGATCTTGATACGATCATGAGACTTGACAAATCGAGATTCTTCTATTCTATATATC
TAGAATATAGAAAGGTATAATACAATAAACAAATCTAAATAAAAATATAGTATTATCGT
ACGATAATGGAATCAAATACGCAGTATTTACAGAAAAGAGTCTTCGTTTATTGGGAAAG
AATCAATATACTTTTAATGTCGAATCGGGATTCACTAAGACAGAAATAAAGCATTGGGT
CGAACTCTTCTTTGGTGTTAAGGTAGTAGCTGTGAATAGCCATCGACTACCCGGAAAGG
GTAGAAGAATGGGACCTATTCTGGGACATACAATGCATTACAGACGTATGATCATTACC
CTTCAACCG
>Saccharum_hybrid_SP80-3280
TATTTAGATTCAAAATATCAAAGGGGCCTATTAAGAACTTTTAAAATTGTAAAATAAAG
ATTAGGGATTGGTTTGGGTTGCGCTATATCTATCAAAGAGTATACAATAATGATGGATT
TGGTGAATCAAATCCACGGTTTAATAACGAACCGTGTTAACTTACCATAACAACAACTC
AATTCCTATCGAATTCCTTCCTATCGAATTCCTATAGTAAAATTCCTATAGGATAGAAC
GTACACAGGGTGTACACATTATATATGAATGAAACATATTCATTAACTTAAGCATACTC
CTTTTTTTATTTAATGAGTTGATATTAATTGAATATCTTTTTTTTTTAGATTTTTGCAA
AGGTTTCATTTACGCCTAATCCATATCGAGTAGACCCTGTCGTTGTGAGAATTCTTAAT
TCATGAGTTGTAGGGAGGGACTTATGTCACCACAAACAGAAACTAAAGCAAGTGTTGGA
TTTAAAGCTGGTGTTAAGGATTATAAATTGACTTACTACACCCCGGAGTACGAAACCAA
GGATACTGATATCTTGGCAGCATTCCGAGTAACTCCTCAGCTCGGGGTTCCGCCTGAAG
AAGCAGGAGCTGCAGTAGCTGCGGAATCTTCTACTGGTACATGGACAACTGTTTGGACT
GATGGACTTACCAGTCTTGATCGTTACAAAGGACGATGCTATCACATCGAGCCCGTTCC
TGGGGACCCAGATCAATATATCTGTTATGTAGCTTATCCATTAGACCTATTTGAAGAGG
GTTCTGTTACTAACATGTTTACTTCCATTGTGGGTAACGTATTTGGTTTCAAAGCCTTA
CGCGCTCTACGTTTGGAGGATCTACGAATTCCCCCTGCTTATGTAAAAACTTTCCAAGG
TCCGCCTCACGGTATCCAAGTTGAAAGGGATAAGTTGAACAAGTACGGTCGTCCTTTAT
TGGGATGTACTATTAAACCAAAATTGGGATTATCCGCAAAAAATTACGGTAGAGCGTGT
TATGAGTGTCTACGCGGTGGACTTGATTTTACCAAAGATGATGAAAACGTAAACTCACA
ACCATTTATGCGCTGGAGAGACCGTTTTGTCTTTTGTGCCGAAGCAATTTATAAAGCAC
AAGCCGAAACCGGTGAAATCAAGGGGCATTACTTGAATGCGACTGCAGGTACATGCGAA
GAAATGATTAAGAGAGCTGTATTTGCAAAGGAATTAGGGGTTCCTATTGTAATGCATGA
CTACTTAACAGGAGGATTCACCGCAAATACTACTTTGTCTCATTATTGCCGCGACAACG
GCCTACTTCTTCACATTCACCGAGCAATGCATGCAGTTATTGATAGACAGAAAAATCAT
GGTATGCATTTCCGTGTATTAGCTAAAGCATTGCGTATGTCGGGGGGAGATCATATCCA
CTCCGGTACAGTAGTAGGTAAGTTAGAAGGGGAACGCGAAATAACTTTAGGTTTTGTTG
ATTTATTGCGCGATGATTTTATTGAAAAAGATCGTTCTCGCGGTATCTTTTTCACTCAG
GACTGGGTATCCATGCCAGGTGTTATACCGGTGGCTTCAGGGGGTATTCATGTTTGGCA
TATGCCAGCTCTGACCGAAATCTTTGGAGATGATTCCGTATTACAATTTGGTGGAGGAA
CTTTAGGACATCCTTGGGGAAATGCACCTGGTGCAGCAGCTAATCGTGTGGCTTTAGAA
GCCTGTGTACAAGCTCGTAACGAAGGGCGCGATCTTGCTCGTGAAGGTAATGAAATTAT
CAAAGCAGCTTGCAAATGGAGTGCTGAACTAGCCGCAGCTTGTGAAATATGGAAGGAGA
TCAAATTTGATACTTTCAAAGCGATGGATACCTTATAGATATAAGTAGATAAAACTAGA
TATAAAGAAGGTCTAAATAAAATAAAAAAGAAGAAAAATAGAAAGAGAAAAAATAAGTT
AAGAAATGCAGTAATTCTTCTTTATTCTTCTGATTGATTGCAATTAAATTCGGCTCAAT
CTTTTCTAAAAAAAAGACTGAGCCGAATTTAAATAGATCTTGATACGATCATGAGACTT
GACAAATCGAGATTCTTCTATTCTATATATCTAGAATATAGAAAGGTATAATACAATAA
ACAAATCTAAATAAAAATATAGTATTATCGTACGATAATGGAATCAAATACGCAGTATT
TACAGAAAAGAGTCTTCGTTTATTGGGAAAGAATCAATATACTTTTAATGTCGAATCGG
GATTCACTAAGACAGAAATAAAGCATTGGGTCGAACTCTTCTTTGGTGTTAAGGTAGTA
GCTGTGAATA
>Saccharum_officinarum_IJ76-514
GCATAGATTGCTGTCAACAGAGAATTTTCTTAGTATTTAGGTATTTAGATTCAAAATAT
CAAAGGGGCCTATTAAGAACTTTTAAAATTGTAAAATAAAGATTAGGGATTGGTTTGGG
TTGCGCTATATCTATCAAAGAGTATACAATAATGATGGATTTGGTGAATCAAATCCACG
GTTTAATAACGAACCGTGTTAACTTACCATAACAACAACTCAATTCCTATCGAATTCCT
TCCTATCGAATTCCTATAGTAAAATTCCTATAGGATAGAACGTACACAGGGTGTACACA
TTATATATGAATGAAACATATTCATTAACTTAAGCATACTCCTTTTTTTATTTAATGAG
TTGATATTAATTGAATATCTTTTTTTTTTAGATTTTTGCAAAGGTTTCATTTACGCCTA
ATCCATATCGAGTAGACCCTGTCGTTGTGAGAATTCTTAATTCATGAGTTGTAGGGAGG
GACTTATGTCACCACAAACAGAAACTAAAGCAAGTGTTGGATTTAAAGCTGGTGTTAAG
GATTATAAATTGACTTACTACACCCCGGAGTACGAAACCAAGGATACTGATATCTTGGC
AGCATTCCGAGTAACTCCTCAGCTCGGGGTTCCGCCTGAAGAAGCAGGAGCTGCAGTAG
CTGCGGAATCTTCTACTGGTACATGGACAACTGTTTGGACTGATGGACTTACCAGTCTT
GATCGTTACAAAGGACGATGCTATCACATCGAGCCCGTTCCTGGGGACCCAGATCAATA
TATCTGTTATGTAGCTTATCCATTAGACCTATTTGAAGAGGGTTCTGTTACTAACATGT
TTACTTCCATTGTGGGTAACGTATTTGGTTTCAAAGCCTTACGCGCTCTACGTTTGGAG
GATCTACGAATTCCCCCTGCTTATGTAAAAACTTTCCAAGGTCCGCCTCACGGTATCCA
AGTTGAAAGGGATAAGTTGAACAAGTACGGTCGTCCTTTATTGGGATGTACTATTAAAC
CAAAATTGGGATTATCCGCAAAAAATTACGGTAGAGCGTGTTATGAGTGTCTACGCGGT
GGACTTGATTTTACCAAAGATGATGAAAACGTAAACTCACAACCATTTATGCGCTGGAG
AGACCGTTTTGTCTTTTGTGCCGAAGCAATTTATAAAGCACAAGCCGAAACCGGTGAAA
TCAAGGGGCATTACTTGAATGCGACTGCAGGTACATGCGAAGAAATGATTAAGAGAGCT
GTATTTGCAAAGGAATTAGGGGTTCCTATTGTAATGCATGACTACTTAACAGGAGGATT
CACCGCAAATACTACTTTGTCTCATTATTGCCGCGACAACGGCCTACTTCTTCACATTC
ACCGAGCAATGCATGCAGTTATTGATAGACAGAAAAATCATGGTATGCATTTCCGTGTA
TTAGCTAAAGCATTGCGTATGTCGGGGGGAGATCATATCCACTCCGGTACAGTAGTAGG
TAAGTTAGAAGGGGAACGCGAAATAACTTTAGGTTTTGTTGATTTATTGCGCGATGATT
TTATTGAAAAAGATCGTTCTCGCGGTATCTTTTTCACTCAGGACTGGGTATCCATGCCA
GGTGTTATACCGGTGGCTTCAGGGGGTATTCATGTTTGGCATATGCCAGCTCTGACCGA
AATCTTTGGAGATGATTCCGTATTACAATTTGGTGGAGGAACTTTAGGACATCCTTGGG
GAAATGCACCTGGTGCAGCAGCTAATCGTGTGGCTTTAGAAGCCTGTGTACAAGCTCGT
AACGAAGGGCGCGATCTTGCTCGTGAAGGTAATGAAATTATCAAAGCAGCTTGCAAATG
GAGTGCTGAACTAGCCGCAGCTTGTGAAATATGGAAGGGGATCAAATTTGATACTTTCA
AAGCGATGGATACCTTATAGATATAAGTAGATAAAACTAGATATAAAGAAGGTCTAAAT
AAAATAAAAAAGAAGAAAAATAGAAAGAGAAAAAATAAGTTAAGAAATGCAGTAATTCT
TCTTTATTCTTCTAATTGATTGCAATTAAATTCGGCTCAATCTTTTCTAAAAAAAAGAC
TGAGCCGAATTTAAATAGATCTTGATACGATCATGAGACTTGACAAATCGAGATTCTTC
TATTCTATATATCTAGAATATAGAAAGGTATAATACAATAAACAAATCTAAATAAAAAT
ATAGTATTATCGTACGATAATGGAATCAAATACGCAGTATTTACAGAAAAGAGTC
>Saccharum_robustum_NG57-054
GAATTTTCTTAGTATTTAGGTATTTAGATTCAAAATATCAAAGGGGCCTATTAAGAACT
TTTAAAATTGTAAAATAAAGATTAGGGATTGGTTTGGGTTGCGCTATATCTATCAAAGA
GTATACAATAATGATGGATTTGGTGAATCAAATCCACGGTTTAATAACGAACCGTGTTA
ACTTACCATAACAACAACTCAATTCCTATCGAATTCCTTCCTATCGAATTCCTATAGTA
AAATTCCTATAGGATAGAACGTACACAGGGTGTACACATTATATATGAATGAAACATAT
TCATTAACTTAAGCATACTCCTTTTTTTATTTAATGAGTTGATATTAATTGAATATCTT
TTTTTTTTAGATTTTTGCAAAGGTTTCATTTACGCCTAATCCATATCGAGTAGACCCTG
TCGTTGTGAGAATTCTTAATTCATGAGTTGTAGGGAGGGACTTATGTCACCACAAACAG
AAACTAAAGCAAGTGTTGGATTTAAAGCTGGTGTTAAGGATTATAAATTGACTTACTAC
ACCCCGGAGTACGAAACCAAGGATACTGATATCTTGGCAGCATTCCGAGTAACTCCTCA
GCTCGGGGTTCCGCCTGAAGAAGCAGGAGCTGCAGTAGCTGCGGAATCTTCTACTGGTA
CATGGACAACTGTTTGGACTGATGGACTTACCAGTCTTGATCGTTACAAAGGACGATGC
TATCACATCGAGCCCGTTCCTGGGGACCCAGATCAATATATCTGTTATGTAGCTTATCC
ATTAGACCTATTTGAAGAGGGTTCTGTTACTAACATGTTTACTTCCATTGTGGGTAACG
TATTTGGTTTCAAAGCCTTACGCGCTCTACGTTTGGAGGATCTACGAATTCCCCCTGCT
TATGTAAAAACTTTCCAAGGTCCGCCTCACGGTATCCAAGTTGAAAGGGATAAGTTGAA
CAAGTACGGTCGTCCTTTATTGGGATGTACTATTAAACCAAAATTGGGATTATCCGCAA
AAAATTACGGTAGAGCGTGTTATGAGTGTCTACGCGGTGGACTTGATTTTACCAAAGAT
GATGAAAACGTAAACTCACAACCATTTATGCGCTGGAGAGACCGTTTTGTCTTTTGTGC
CGAAGCAATTTATAAAGCACAAGCCGAAACCGGTGAAATCAAGGGGCATTACTTGAATG
CGACTGCAGGTACATGCGAAGAAATGATTAAGAGAGCTGTATTTGCAAAGGAATTAGGG
GTTCCTATTGTAATGCATGACTACTTAACAGGAGGATTCACCGCAAATACTACTTTGTC
TCATTATTGCCGCGACAACGGCCTACTTCTTCACATTCACCGAGCAATGCATGCAGTTA
TTGATAGACAGAAAAATCATGGTATGCATTTCCGTGTATTAGCTAAAGCATTGCGTATG
TCGGGGGGAGATCATATCCACTCCGGTACAGTAGTAGGTAAGTTAGAAGGGGAACGCGA
AATAACTTTAGGTTTTGTTGATTTATTGCGCGATGATTTTATTGAAAAAGATCGTTCTC
GCGGTATCTTTTTCACTCAGGACTGGGTATCCATGCCAGGTGTTATACCGGTGGCTTCG
GGGGTATTCATGTTTGGCATATGCCAGCTCTGACCGAAATCTTTGGAGATGATTCCGTA
TTACAATTTGGTGGAGGAACTTTAGGACATCCTTGGGGAAATGCACCTGGTGCAGCAGC
TAATCGTGTGGCTTTAGAAGCCTGTGTACAAGCTCGTAACGAAGGGCGCGATCTTGCTC
GTGAAGGTAATGAAATTATCAAAGCAGCTTGCAAATGGAGTGCTGAACTAGCCGCAGCT
TGTGAAATATGGAAGGAGATCAAATTTGATACTTTCAAAGCGATGGATACCTTATAGAT
ATAAGTAGATAAAACTAGATATAAAGAAGGTCTAAATAAAATAAAAAAGAAGAAAAATA
GAAAGAGAAAAAATAAGTTAAGAAATGCAGTAATTCTTCTTTATTCTTCTAATTGATTG
CAATTAAATTCGGCTCAATCTTTTCTAAAAAAAAGACTGAGCCGAATTTAAATAGATCT
TGATACGATCATGAGACTTGACAAATCGAGATTCTTCTATTCTATATATCTAGAATATA
GAAAGGTATAATACAATAAACAAATCTAAATAAAAATATAGTATTATCGTACGATAATG
GAATCAA
>Saccharum_spontaneum_SES196
ATAAATTTCGCCTTTTGTGAAGGATCTGTGCCTACTCTACTTTCCTATCTAGGACTTCG
ATATACAAAATATATACTACTGTGAAGCATAGATTGCTGTCAACAGAGAATTTTCTTAG
TATTTAGGTATTTAGATTCAAAATATCAAAGGGGCCTATTAAGAACTTTTAAAATTGTA
AAATAAAGATTAGGGATTGGTTTGGGTTGCGCTATATCTATCAAAGAGTATACAATAAT
GATGGATTTGGTGAATCAAATCCACGGTTTAATAACGAACCGTGTTAACTTACCATAAC
AACAACTCAATTCCTATCGAATTCCTTCCTATCGAATTCCTATAGTAAAATTCCTATAG
GATAGAACGTACACAGGGTGTACACATTATATATGAATGAAACATATTCATTAACTTAA
GCATACTCCTTTTTTTATTTAATGAGTTGATATTAATTGAATATCTTTTTTTTTTAGAT
TTTTGCAAAGGTTTCATTTACGCCTAATCCATATCGAGTAGACCCTGTCGTTGTGAGAA
TTCTTAATTCATGAGTTGTAGGGAGGGACTTATGTCACCACAAACAGAAACTAAAGCAA
GTGTTGGATTTAAAGCTGGTGTTAAGGATTATAAATTGACTTACTACACCCCGGAGTAC
GAAACCAAGGATACTGATATCTTGGCAGCATTCCGAGTAACTCCTCAGCTCGGGGTTCC
GCCTGAAGAAGCAGGAGCTGCAGTAGCTGCGGAATCTTCTACTGGTACATGGACAACTG
TTTGGACTGATGGACTTACCAGTCTTGATCGTTACAAAGGACGATGCTATCACATCGAG
CCCGTTCCTGGGGACCCAGATCAATATATCTGTTATGTAGCTTATCCATTAGACCTATT
TGAAGAGGGTTCTGTTACTAACATGTTTACTTCCATTGTGGGTAACGTATTTGGTTTCA
AAGCCTTACGCGCTCTACGTTTGGAGGATCTACGAATTCCCCCTGCTTATGTAAAAACT
TTCCAAGGTCCGCCTCACGGTATCCAAGTTGAAAGGGATAAGTTGAACAAGTACGGTCG
TCCTTTATTGGGATGTACTATTAAACCAAAATTGGGATTATCCGCAAAAAATTACGGTA
GAGCGTGTTATGAGTGTCTACGCGGTGGACTTGATTTTACCAAAGATGATGAAAACGTA
AACTCACAACCATTTATGCGCTGGAGAGACCGTTTTGTCTTTTGTGCCGAAGCAATTTA
TAAAGCACAAGCCGAAACCGGTGAAATCAAGGGGCATTACTTGAATGCGACTGCAGGTA
CATGCGAAGAAATGATTAAGAGAGCTGTATTTGCAAAGGAATTAGGGGTTCCTATTGTA
ATGCATGACTACTTAACAGGAGGATTCACCGCAAATACTACTTTGTCTCATTATTGCCG
CGACAACGGCCTACTTCTTCACATTCACCGAGCAATGCATGCAGTTATTGATAGACAGA
AAAATCATGGTATGCATTTCCGTGTATTAGCTAAAGCATTGCGTATGTCGGGGGGAGAT
CATATCCACTCCGGTACAGTAGTAGGTAAGTTAGAAGGGGAACGCGAAATAACTTTAGG
TTTTGTTGATTTATTGCGCGATGATTTTATTGAAAAAGATCGTTCTCGCGGTATCTTTT
TCACTCAGGACTGGGTATCCATGCCAGGTGTTATACCGGTGGCTTCAGGGGGTATTCAT
GTTTGGCATATGCCAGCTCTGACCGAAATCTTTGGAGATGATTCCGTATTACAATTTGG
TGGAGGAACTTTAGGACATCCTTGGGGAAATGCACCTGGTGCAGCAGCTAATCGTGTGG
CTTTAGAAGCCTGTGTACAAGCTCGTAACGAAGGGCGCGATCTTGCTCGTGAAGGTAAT
GAAATTATCAAAGCAGCTTGCAAATGGAGTGCTGAACTAGCCGCAGCTTGTGAAATATG
GAAGGAGATCAAATTTGATACTTTCAAAGCGATGGATACCTTATAGATATAAGTAGATA
AAACTAGATATAAAGAAGGTCTAAATAAAATAAAAAAGAAGAAAAATAGAAAGAGAAAA
AATAAGTTAAGAAATGCAGTAATTCTTCTTTATTCTTCTAATTGATTGCAATTAAATTC
GGCTCAATCTTTTCTAAAAAAAAGACTGAGCCGAATTTAAATAGATCTTGATACGATCA
TGAGACTTGACAAATCGAGATTCTTCTATTCTATATATCTAGAATATAGAAAGGTATAA
TACAATAAACAAATCTAAATAAAAATATAGTATTATCGTACGATAATGGAATCAAATAC
GCAGTATTTACAGAAAAGAGTCTTCGTTTATTGGGAAAGAATCAATATACTTTTAATGT
CGAATCGGGATTCACTAAGACAGAAATAAAGCATTGGGTCGAACTCTTCTTTGGTGTTA
AGGTAGTAGCTGTGAATAGCCATCGACTACCCGGAAAGGGTAGAAGAATGGGACCTATT
CTGGGACATACAATGCATTACAGACGTATGATCATTACCCTTCAACCGGGTATTCTATT
CCACTTCTACCCTTTAATTTAAAGGGTATTCTGAAAGAAGTATTTCTTTTATTTTCACA
ATAGCTTTCTTTTGAATCCAATTTCAAGTTCGATTAGAAGGATAGAAAGGCGATGAGAA
TGGGAAAAGAAAAATTCATTATTTTATTTTAATGAGTTCCCCTTTTTAGTTCCCCTTTT
TTGCAATTTTCTTATTTTCAATTCCATTCATTTTTTTTATAGAATACTTTTTTATTCTA
TATCTATAAAAAAAATAGTATTCTATAAAAAATCTTTATTTTGTAAACTCAAAAATACA
ATAGTCAATATTCCTTATAATAGATATACTTAATTATATCATAAGAATCTTAAGATATA
TTTCGAATAGATAGAAATAGTAAATTTGAATTGAGACACATATTCTATGACAGATCTTA
ACTTACCCTCTATTTTCGTACCTTTAGTAGGCTTAGTATTTCCGGCAATTGCAATGACT
TCCTTATTTCTTTATGTGCAGAAAAATAAGATTGTCTAGAAACGACGGGGCCAAATTTT
CTCAATGTATTTCCAGGATCATAATACAGATATTTTTTTGTGTAAGTAGTATAATATGA
TAGGGTATGTAGCTCTTTCTACACACAAATGAAAAACGTCTATGGATGCAGATATAAGC
TACGAGCATAAATGCATGCATATGCGTAGCCGACTATAGCGAGTTTTTTTTTAAGTGGA
TCCACTAATTTTTTTGAATAGAAAGTCAATGTATCTAACCAATTATTTCACAGGAGTAC
TAGCTACTGAAGGCTATTTCAGAATCAAAAAAAGTAAAGTCAAAATCATTTAGCTTATT
CTCTCAATTTCAATTGACCGCTACTGGATTTAGTATATCTAATATGAATTGGCGATCAG
AACACATATGGATAGA
>Saccharum_spontaneum_SES234B
AAAATTGTAAAATAAAGATTAGGGATTGGTTTGGGTTGCGCTATATCTATCAAAGAGTA
TACAATAATGATGGATTTGGTGAATCAAATCCACGGTTTAATAACGAACCGTGTTAACT
TACCATAACAACAACTCAATTCCTATCGAATTCCTTCCTATCGAATTCCTATAGTAAAA
TTCCTATAGGATAGAACGTACACAGGGTGTACACATTATATATGAATGAAACATATTCA
TTAACTTAAGCATACTCCTTTTTTTATTTAATGAGTTGATATTAATTGAATATCTTTTT
TTTTTAGATTTTTGCAAAGGTTTCATTTACGCCTAATCCATATCGAGTAGACCCTGTCG
TTGTGAGAATTCTTAATTCATGAGTTGTAGGGAGGGACTTATGTCACCACAAACAGAAA
CTAAAGCAAGTGTTGGATTTAAAGCTGGTGTTAAGGATTATAAATTGACTTACTACACC
CCGGAGTACGAAACCAAGGATACTGATATCTTGGCAGCATTCCGAGTAACTCCTCAGCT
CGGGGTTCCGCCTGAAGAAGCAGGAGCTGCAGTAGCTGCGGAATCTTCTACTGGTACAT
GGACAACTGTTTGGACTGATGGACTTACCAGTCTTGATCGTTACAAAGGACGATGCTAT
CACATCGAGCCCGTTCCTGGGGACCCAGATCAATATATCTGTTATGTAGCTTATCCATT
AGACCTATTTGAAGAGGGTTCTGTTACTAACATGTTTACTTCCATTGTGGGTAACGTAT
TTGGTTTCAAAGCCTTACGCGCTCTACGTTTGGAGGATCTACGAATTCCCCCTGCTTAT
GTAAAAACTTTCCAAGGTCCGCCTCACGGTATCCAAGTTGAAAGGGATAAGTTGAACAA
GTACGGTCGTCCTTTATTGGGATGTACTATTAAACCAAAATTGGGATTATCCGCAAAAA
ATTACGGTAGAGCGTGTTATGAGTGTCTACGCGGTGGACTTGATTTTACCAAAGATGAT
GAAAACGTAAACTCACAACCATTTATGCGCTGGAGAGACCGTTTTGTCTTTTGTGCCGA
AGCAATTTATAAAGCACAAGCCGAAACCGGTGAAATCAAGGGGCATTACTTGAATGCGA
CTGCAGGTACATGCGAAGAAATGATTAAGAGAGCTGTATTTGCAAAGGAATTAGGGGTT
CCTATTGTAATGCATGACTACTTAACAGGAGGATTCACCGCAAATACTACTTTGTCTCA
TTATTGCCGCGACAACGGCCTACTTCTTCACATTCACCGAGCAATGCATGCAGTTATTG
ATAGACAGAAAAATCATGGTATGCATTTCCGTGTATTAGCTAAAGCATTGCGTATGTCG
GGGGGAGATCATATCCACTCCGGTACAGTAGTAGGTAAGTTAGAAGGGGAACGCGAAAT
AACTTTAGGTTTTGTTGATTTATTGCGCGATGATTTTATTGAAAAAGATCGTTCTCGCG
GTATCTTTTTCACTCAGGACTGGGTATCCATGCCAGGTGTTATACCGGTGGCTTCAGGG
GGTATTCATGTTTGGCATATGCCAGCTCTGACCGAAATCTTTGGAGATGATTCCGTATT
ACAATTTGGTGGAGGAACTTTAGGACATCCTTGGGGAAATGCACCTGGTGCAGCAGCTA
ATCGTGTGGCTTTAGAAGCCTGTGTACAAGCTCGTAACGAAGGGCGCGATCTTGCTCGT
GAAGGTAATGAAATTATCAAAGCAGCTTGCAAATGGAGTGCTGAACTAGCCGCAGCTTG
TGAAATATGGAAGGAGATCAAATTTGATACTTTCAAAGCGATGGATACCTTATAGATAT
AAGTAGATAAAACTAGATATAAAGAAGGTCTAAATAAAATAAAAAAGAAGAAAAATAGA
AAGAGAAAAAATAAGTTAAGAAATGCAGTAATTCTTCTTTATTCTTCTAATTGATTGCA
ATTAAATTCGGCTCAATCTTTTCTAAAAAAAAGACTGAGCCGAATTTAAATAGATCTTG
ATACGATCATGAGACTTGACAAATCGAGATTCTTCTATTCTATATATCTAGAATATAGA
AAGGTATAATACAATAAACAAATCTAAATAAAAATATAGTATTATCGTACGATAATGGA
ATCAAATACGCAGTATTTACAGAAAAGAGTCTTCGTTTATTGGGAAAGAATCAATATAC
TTTTAATGTCGAATCGGGATTCACTAAGACAGAAATAAAGCATTGGGTCGAACTCTTCT
TTGGTGTTAAGGTAGTAGCTGTGAATAGCCATCGACTACCCGGAAAGGGTAGAAGAATG
GGACCTATTCTGGGACATACAATGCATTACAGACGTATGATCATTACCCTTCAACTGGG
TATTCTATTCCACTTCTACCCTTTAATTTAAAGGGTATTCTGAAAGAAGTATTTCTTTT
ATTTTCACAATAGCTTTCTTTTGAATCCAATTTCAAGTTCGATTAGAAGGATAGAAAGG
CGATGAGAATGGGAAAAGAAAAATTCATTATTTTATTTTAATGAGTTCCCCTTTTTAGT
TCCCCTTTTTTGCAATTTTCTTA
>Saccharumr_sinense_Tekcha
ATAAAGATTAGGGATTGGTTTGGGTTGCGCTATATCTATCAAAGAGTATACAATAATGA
TGGATTTGGTGAATCAAATCCACGGTTTAATAACGAACCGTGTTAACTTACCATAACAA
CAACTCAATTCCTATCGAATTCCTTCCTATCGAATTCCTATAGTAAAATTCCTATAGGA
TAGAACGTACACAGGGTGTACACATTATATATGAATGAAACATATTCATTAACTTAAGC
ATACTCCTTTTTTTATTTAATGAGTTGATATTAATTGAATATCTTTTTTTTTTAGATTT
TTGCAAAGGTTTCATTTACGCCTAATCCATATCGAGTAGACCCTGTCGTTGTGAGAATT
CTTAATTCATGAGTTGTAGGGAGGGACTTATGTCACCACAAACAGAAACTAAAGCAAGT
GTTGGATTTAAAGCTGGTGTTAAGGATTATAAATTGACTTACTACACCCCGGAGTACGA
AACCAAGGATACTGATATCTTGGCAGCATTCCGAGTAACTCCTCAGCTCGGGGTTCCGC
CTGAAGAAGCAGGAGCTGCAGTAGCTGCGGAATCTTCTACTGGTACATGGACAACTGTT
TGGACTGATGGACTTACCAGTCTTGATCGTTACAAAGGACGATGCTATCACATCGAGCC
CGTTCCTGGGGACCCAGATCAATATATCTGTTATGTAGCTTATCCATTAGACCTATTTG
AAGAGGGTTCTGTTACTAACATGTTTACTTCCATTGTGGGTAACGTATTTGGTTTCAAA
GCCTTACGCGCTCTACGTTTGGAGGATCTACGAATTCCCCCTGCTTATGTAAAAACTTT
CCAAGGTCCGCCTCACGGTATCCAAGTTGAAAGGGATAAGTTGAACAAGTACGGTCGTC
CTTTATTGGGATGTACTATTAAACCAAAATTGGGATTATCCGCAAAAAATTACGGTAGA
GCGTGTTATGAGTGTCTACGCGGTGGACTTGATTTTACCAAAGATGATGAAAACGTAAA
CTCACAACCATTTATGCGCTGGAGAGACCGTTTTGTCTTTTGTGCCGAAGCAATTTATA
AAGGACAAGCCAAAATTGGTGAAATCAAGGGGCATTACTTGAATGTGATTGCAGATACA
TGCGAAGAAATGATTAAGAGAGCTGTATTTGCAAAGGAATTAGGGGTTCCTATTGTAAT
GCATGACTACTTAACAGGAGGATTCACCGCAAATACTACTTTGTCTCATTATTGCCGCG
ACAACGGCCTACTTCTTCACATTCACCGAGCAATGCATGCAGTTATTGATAGACAGAAA
AATCATGGTATGCATTTCCGTGTATTAGCTAAAGCATTGCGTATGTCGGGGGGAGATCA
TATCCACTCCGGTACAGTAGTAGGTAAGTTAGAAGGGGAACGCGAAATAACTTTAGGTT
TTGTTGATTTATTGCGCGATGATTTTATTGAAAAAGATCGTTCTCGCGGTATCTTTTTC
ACTCAGGACTGGGTATCCATGCCAGGTGTTATACCGGTGGCTTCAGGGGGTATTCATGT
TTGGCATATGCCAGCTCTGACCGAAATCTTTGGAGATGATTCCGTATTACAATTTGGTG
GAGGAACTTTAGGACATCCTTGGGGAAATGCACCTGGTGCAGCAGCTAATCGTGTGGCT
TTAGAAGCCTGTGTACAAGCTCGTAACGAAGGGCGCGATCTTGCTCGTGAAGGTAATGA
AATTATCAAAGCAGCTTGCAAATGGAGTGCTGAACTAGCCGCAGCTTGTGAAATATGGA
AGGaGATCAAATTTGATACTTTCAAAGCGATGGATACCTTATAGATATAAGTAGATAAA
ACTAGATATAAAGAAGGTCTAAATAAAATAAAAAAGAAGAAAAATAGAAAGAGAAAAAA
TAAGTTAAGAAATGCAGTAATTCTTCTTTATTCTTCTAATTGATTGCAATTAAATTCGG
CTCAATCTTTTCTAAAAAAAAGACTGAGCCGAATTTAAATAGATCTTGATACGATCATG
AGACTTGACAAATCGAGATTCTTCTATTCTATATATCTAGAATATAGAAAGGTATAATA
CAATAAACAAATCTAAATAAAAATATAGTATTATCGTACGATAATGGAATCAAATACGC
AGTATTTACAGAAAAGAGTCTTCGTTTATTGGGAAAGAATCAATATACTTTTAATGTCG
AATCGGGATTCACTAAGACAGAAATAAAGCATTGGGTCGAACTCTTCTTTGGTGTTAAG
GTAGTAGCTG
>Sarga_timorense
TCGAATTCCTTCCTATCGAATTCCTATAGTAAAATTCCTATAGGATAGAACGTACACAG
GGTGTACACATTATATATGAATGAAACATATTCATTAACTTAAGCATACTCCTTTTTTT
ATTTAATGAGTTGATATTAATCGAATATCTTTTTTTTAGATTTTTGCAAAGGTTTCATT
TACGCCTAATCCATATCGAGTAGACCCTGTCGTTGTGAGAATTCTTAATTCATGAGTTG
TAGGGAGGGACTTATGTCACCACAAACAGAAACTAAAGCAAGTGTTGGATTTAAAGCTG
GTGTTAAGGATTATAAATTGACTTACTACACCCCGGAGTACGAAACCAAGGATACTGAT
ATCTTGGCAGCATTCCGAGTAACTCCTCAGCTCGGGGTTCCGCCTGAAGAAGCAGGAGC
TGCAGTAGCTGCGGAATCTTCTACTGGTACATGGACAACTGTTTGGACTGATGGACTTA
CCAGTCTTGATCGTTACAAAGGACGATGCTATCACATCGAGCCCGTTCCTGGGGACCCA
GATCAATATATCTGTTATGTAGCTTATCCATTAGACCTATTTGAAGAGGGTTCTGTTAC
TAACATGTTTACTTCCATTGTGGGTAACGTATTTGGTTTCAAAGCCTTACGCGCTCTAC
GTTTGGAGGATCTACGAATTCCCCCTGCTTATGTAAAAACTTTCCAAGGTCCGCCTCAC
GGTATCCAAGTTGAAAGGGATAAGTTGAACAAGTACGGTCGTCCTTTATTGGGATGTAC
TATTAAACCAAAATTGGGATTATCCGCAAAAAATTACGGTAGAGCGTGTTATGAGTGTC
TACGCGGTGGACTTGATTTTACCAAAGATGATGAAAACGTAAACTCACAACCATTTATG
CGCTGGAGAGACCGTTTTGTCTTTTGTGCCGAAGCAATTTATAAAGCACAAGCCGAAAC
CGGTGAAATCAAGGGGCATTACTTGAATGCGACTGCAGGTACATGCGAAGAAATGATTA
AGAGAGCTGTATTTGCAAAGGAATTAGGGGTTCCTATTGTAATGCATGACTACTTAACA
GGAGGATTCACCGCAAATACTACTTTGTCTCATTATTGCCGCGACAACGGCCTACTTCT
TCACATTCACCGAGCAATGCATGCAGTTATTGATAGACAGAAAAATCATGGTATGCATT
TCCGCGTATTAGCTAAAGCATTGCGTATGTCGGGGGGAGATCATATCCACTCCGGTACA
GTAGTAGGTAAGTTAGAAGGGGAACGCGAAATAACTTTAGGTTTTGTTGATTTATTGCG
CGATGATTTTATTGAAAAAGATCGTTCTCGCGGTATCTTTTTCACTCAGGACTGGGTAT
CCATGCCAGGTGTTATACCGGTGGCTTCAGGGGGTATTCATGTTTGGCATATGCCGGCT
CTGACCGAAATCTTTGGAGATGATTCCGTATTACAATTTGGTGGAGGAACTTTAGGACA
TCCTTGGGGAAATGCACCTGGTGCAGCAGCTAATCGTGTGGCTTTAGAAGCCTGTGTAC
AAGCTCGTAACGAAGGGCGCGATCTTGCTCGTGAAGGTAATGAAATTATCAAAGCAGCT
TGTAAATGGAGTGCTGAACTAGCCGCAGCTTGTGAAATATGGAAGGAGATCAAATTTGA
TAGTTTCAAAGCAATGGATACCTTATAGATGTAAGTAGATAAAACTAGATATAAAGAAG
GTCTAAATAAAATAAAAAAGAAGAAAAATAGAAAGAGAAAAAATAAGTTAAGAAATGCA
GTAATTCTTCTTTATTCTTCTAATTGATTGCAATTAAATTCGGCTCAATCTTTTCTAAA
AAAAAAACTGAGCCGAATTTAAATAGATCTTGATACGATCATGAGACTTGACAAATCGA
GATTCTTCTATTCTATATATCTAGAATATAGAAAGGTATAATACAATAAACAAATATAA
ATAAAAA
>Sarga_versicolor
AATTCCTATAGGATAGAACGTACACAGGGTGTACACATTATATATGAATGAAACATATT
CATTAACTTAAGCATACTCCTTTTTTTATTTAATGAGTTTATATTAATCGAATATCTTT
TTTTTAGATTTTTGCAAAGTTTTCATTTACGCCTAATCCATATCGAGTAGACCCTGTCG
TTGTGAGAATTCTTAATTCATGAGTTGTAGGGAGGGACTTATGTCACCACAAACAGAAA
CTAAAGCAAGTGTTGGATTTAAAGCTGGTGTTAAGGATTATAAATTGACTTACTACACC
CCGGAGTACGAAACCAAGGATACTGATATCTTGGCAGCATTCCGAGTAACTCCTCAGCT
CGGGGTTCCGCCTGAAGAAGCAGGAGCTGCAGTAGCTGCGGAATCTTCTACTGGTACAT
GGACAACTGTTTGGACTGATGGACTTACCAGTCTTGATCGTTACAAAGGACGATGCTAT
CACATCGAGCCCGTTCCTGGGGACCCAGATCAATATATCTGTTATGTAGCTTATCCATT
AGACCTATTTGAAGAGGGTTCTGTTACTAACATGTTTACTTCCATTGTGGGTAACGTAT
TTGGTTTCAAAGCCTTACGCGCTCTACGTTTGGAGGATCTACGAATTCCCCCTGCTTAT
GTAAAAACTTTCCAAGGTCCGCCTCACGGTATCCAAGTTGAAAGGGATAAGTTGAACAA
GTACGGTCGTCCTTTATTGGGGTGTACTATTAAACCAAAATTGGGATTATCCGCAAAAA
ATTACGGTAGAGCGTGTTATGAGTGTCTACGCGGTGGACTTGATTTTACCAAAGATGAT
GAAAACGTAAACTCACAACCATTTATGCGCTGGAGAGACCGTTTTGTCTTTTGTGCCGA
AGCAATTTATAAAGCACAAGCCGAAACCGGTGAAATCAAGGGGCATTACTTGAATGCGA
CTGCAGGTACATGCGAAGAAATGATTAAGAGAGCTGTATTTGCAAAGGAATTAGGGGTT
CCTATTGTAATGCATGACTACTTAACAGGAGGATTCACCGCAAATACTACTTTGTCTCA
TTATTGCCGCGACAATGGCCTACTTCTTCACATTCACCGAGCAATGCATGCAGTTATTG
ATAGACAGAAAAATCATGGTATGCATTTCCGTGTATTAGCTAAAGCATTGCGTATGTCG
GGGGGAGATCATATCCACTCCGGTACAGTAGTAGGTAAGTTAGAAGGGGAACGCGAAAT
AACTTTAGGTTTTGTTGATTTATTGCGCGATGATTTTATTGAAAAAGATCGTTCTCGCG
GTATCTTTTTCACTCAGGACTGGGTATCCATGCCAGGTGTTATACCGGTGGCTTCAGGG
GGTATTCATGTTTGGCATATGCCGGCTCTGACCGAAATCTTTGGAGATGATTCCGTATT
ACAATTTGGTGGAGGAACTTTAGGACATCCTTGGGGAAATGCACCTGGTGCAGCAGCTA
ATCGTGTGGCTTTAGAAGCCTGTGTACAAGCTCGTAACGAAGGGCGCGATCTTGCTCGT
GAAGGTAATGAAATTATCAAAGCAGCTTGTAAATGGAGTGCTGAACTAGCCGCAGCTTG
TGAAATATGGAAGGAGATCAAATTTGATAGTTTCAAAGCAATGGATACCTTATAGATAT
AAGTAGATAAAACTAGATATAAAGAAGGTCTAAATAAAATAAAAAAGAAGAAAAATAGA
AAGAGAAAAAATAAGTTAAGAAATGCAGTAATTCTTCTTTATTCTTCTAATTGATTGCA
ATTAAATTCGGCTCAATCTTTTCTAAAAAAAAAAGACTGAGCCGAATTTAAATAGATCT
TGATACGATCATGAGACTTGACAAATCGAGATTCTTCTATTCTATATATCTAGAATATA
>Sorghum_arundinaceum
AAAGGAAATGAATTAGTTAATTCAATAAAAAAGAAAAGGGGACTCGCACTTGATTTCGT
TACCCAAGCGAATCCCATTCAATCGTTTACTTATGGAATGAGTCCGTTGGAAAGTTCAA
TCAATTTTTTTCATATAAATTTCGCCTTTTGTGAAGCATCTGTGCCTACTCTACTTTCC
TATCTAGGACTTCGATATACAAAATATATACTACTGTGAAGCATAGATTGCTGTCAACA
GAGAATTTTCTTAGTATTTAGGTATTTAGATTCAAAATATCAAAGGGGCCTATTAAGAA
CTTTTAAAATTGTAAAATAAAGATTAGGGATTGGTTTGGGTTGCGCTATATCTATCAAA
GAGTATACAATAATGATGGATTTGGTGAATCAAATCCACGGTTTAATAACGAACCATGT
TAACTTACCATAACAACAACTCAATTCCTATCGAATTCCTTCCTATCTAATTCCTTCCT
ATCGAATTCCTATAGTAAAATTCCTATAGGATAGAACGTACACAGGGTGTACACATTAT
ATATGAATGAAACATATTCATTAACTTAAGCATACTCCTTTTTTTATTTAATGAGTTGA
TATTAATTGAATATCTTTTTTTTTTAGATTTTTGCAAAGGTTTCATTTACGCCTAATCC
ATATCGAGTAGACCCTGTCGTTGTGAGAATTCTTAATTCATGAGTTGTAGGGAGGGACT
TATGTCACCACAAACAGAAACTAAAGCAAGTGTTGGATTTAAAGCTGGTGTTAAGGATT
ATAAATTGACTTACTACACCCCGGAGTACGAAACCAAGGATACTGATATCTTGGCAGCA
TTCCGAGTAACTCCTCAGCTCGGGGTTCCGCCTGAAGAAGCAGGAGCTGCAGTAGCTGC
GGAATCTTCTACTGGTACATGGACAACTGTTTGGACTGATGGACTTACCAGTCTTGATC
GTTACAAAGGACGATGCTATCACATCGAGCCCGTTCCTGGGGACCCAGATCAATATATC
TGTTATGTAGCTTATCCATTAGACCTATTTGAAGAGGGTTCTGTTACTAACATGTTTAC
TTCCATTGTGGGTAACGTATTTGGTTTCAAAGCCTTACGCGCTCTACGTTTGGAGGATC
TACGAATTCCCCCTGCTTATGTAAAAACTTTCCAAGGTCCGCCTCACGGTATCCAAGTT
GAAAGGGATAAGTTGAACAAGTACGGTCGTCCTTTATTGGGATGTACTATTAAACCAAA
ATTGGGATTATCCGCAAAAAATTACGGTAGAGCGTGTTATGAGTGTCTACGCGGTGGAC
TTGATTTTACCAAAGATGATGAAAACGTAAACTCACAACCATTTATGCGCTGGAGAGAC
CGTTTTGTCTTTTGTGCCGAAGCAATTTATAAAGCACAAGCCGAAACCGGTGAAATCAA
GGGGCATTACTTGAATGCGACTGCAGGTACATGCGAAGAAATGATTAAGAGAGCTGTAT
TTGCAAAGGAATTAGGGGTTCCTATTGTAATGCATGACTACTTAACAGGAGGATTCACC
GCAAATACTACTTTGTCTCATTATTGCCGCGACAACGGCCTACTTCTTCACATTCACCG
AGCAATGCATGCAGTTATTGATAGACAGAAAAATCATGGTATGCATTTCCGTGTATTAG
CTAAAGCATTGCGTATGTCGGGGGGAGATCATATCCACTCCGGTACAGTAGTAGGTAAG
TTAGAAGGGGAACGCGAAATAACTTTAGGTTTTGTTGATTTATTGCGCGATGATTTTAT
TGAAAAAGATCGTTCTCGCGGTATCTTTTTCACTCAGGACTGGGTATCCATGCCAGGTG
TTATACCGGTGGCTTCAGGGGGTATTCATGTTTGGCATATGCCAGCTCTGACCGAAATC
TTTGGAGATGATTCCGTATTACAATTTGGTGGAGGAACTTTAGGACATCCTTGGGGAAA
TGCACCTGGTGCAGCAGCTAATCGTGTGGCTTTAGAAGCCTGTGTACAAGCTCGTAACG
AAGGGCGCGATCTTGCTCGTGAAGGTAATGAAATTATCAAAGCAGCTTGTAAATGGAGT
GCTGAACTAGCCGCAGCTTGTGAAATATGGAAGGAGATCAAATTTGATACTTTCAAAGC
GATGGATACCTTATAGATATAAGTAGATAAAACTAGATATAAAGAAGGTCTAAATAAAA
TAAAAAAGAAGAAAAATAGAAAGAGAAAAAATAAGTTAAGAAATGCAGTAATTCTTCTT
TATTCTTCTAATTGATTGCAATTAAATTCGGCTCAGTCTTTTTTTTAGAAAAGATTGAG
CCGAATTTAAATAGATCTTGATACGATCATGAGACTTGACAAATCGAGATTCTTCTATT
CTATATATCTAGAATATAGAAAGGTATAATACAATAAACAAATATAAATAAAAATATAG
TATTATCGTACGATAATGGAATCAAATACGCAGTATTTACAGAAAAGAGTCTTCGTTTA
TTGGGAAAGAATCAATATACTTTTAATGTCGAATCGGGATTCACTAAGACAGAAATAAA
GCATTGGGTCGAACTCTTCTTTGGTGTTAAGGTAGTAGCTG
>Sorghum_halepense
ACTCGCACTTGATTTCGTTACCCAAGCGAATCCCATTCAATCGTTTACTTATGGAATGA
GTCCGTTGGAAAGTTCAATCAATTTTTTTCATATAAATTTCGCCTTTTGTGAAGCATCT
GTGCCTACTCTACTTTCCTATCTAGGACTTCGATATACAAAATATATACTACTGTGAAG
CATAGATTGCTGTCAACAGAGAATTTTCTTAGTATTTAGATATTTAGATTCAAAATATC
AAAGGGGCCTATTAAGAACTTTTAAAATTGTAAAATAAAGATTAGGGATTGGTTTGGGT
TGCGCTATATCTATCAAAGAGTATACAATAATGATGGATTTGGTGAATCAAATCCACGG
TTTAATAACGAACCATGTTAACTTACCATAACAACAACTCAATTCCTATCGAATTCCTT
CCTATCTAATTCCTTCCTATCGAATTCCTATAGTAAAATTCCTATAGGATAGAACGTAC
ACAGGGTGTACACATTATATATGAATGAAACATATTCATTAACTTAAGCATACTCCTTT
TTTTATTTAATGAGTTGATATTAATTGAATATCTTTTTTTTTTAGATTTTTGCAAAGGT
TTCATTTACGCCTAATCCATATCGAGTAGACCCTGTCGTTGTGAGAATTCTTAATTCAT
GAGTTGTAGGGAGGGACTTATGTCACCACAAACAGAAACTAAAGCAAGTGTTGGATTTA
AAGCTGGTGTTAAGGATTATAAATTGACTTACTACACCCCGGAGTACGAAACCAAGGAT
ACTGATATCTTGGCAGCATTCCGAGTAACTCCTCAGCTCGGGGTTCCGCCTGAAGAAGC
AGGAGCTGCAGTAGCTGCGGAATCTTCTACTGGTACATGGACAACTGTTTGGACTGATG
GACTTACCAGTCTTGATCGTTACAAAGGACGATGCTATCACATCGAGCCCGTTCCTGGG
GACCCAGATCAATATATCTGTTATGTAGCTTATCCATTAGACCTATTTGAAGAGGGTTC
TGTTACTAACATGTTTACTTCCATTGTGGGTAACGTATTTGGTTTCAAAGCCTTACGCG
CTCTACGTTTGGAGGATCTACGAATTCCCCCTGCTTATGTAAAAACTTTCCAAGGTCCG
CCTCACGGTATCCAAGTTGAAAGGGATAAGTTGAACAAGTACGGTCGTCCTTTATTGGG
ATGTACTATTAAACCAAAATTGGGATTATCCGCAAAAAATTACGGTAGAGCGTGTTATG
AGTGTCTACGCGGTGGACTTGATTTTACCAAAGATGATGAAAACGTAAACTCACAACCA
TTTATGCGCTGGAGAGACCGTTTTGTCTTTTGTGCCGAAGCAATTTATAAAGCACAAGC
CGAAACCGGTGAAATCAAGGGGCATTACTTGAATGCGACTGCAGGTACATGCGAAGAAA
TGATTAAGAGAGCTGTATTTGCAAAGGAATTAGGGGTTCCTATTGTAATGCATGACTAC
TTAACAGGAGGATTCACCGCAAATACTACTTTGTCTCATTATTGCCGCGACAACGGCCT
ACTTCTTCACATTCACCGAGCAATGCATGCAGTTATTGATAGACAGAAAAATCATGGTA
TGCATTTCCGTGTATTAGCTAAAGCATTGCGTATGTCGGGGGGAGATCATATCCACTCC
GGTACAGTAGTAGGTAAGTTAGAAGGGGAACGCGAAATAACTTTAGGTTTTGTTGATTT
ATTGCGCGATGATTTTATTGAAAAAGATCGTTCTCGCGGTATCTTTTTCACTCAGGACT
GGGTATCCATGCCAGGTGTTATACCGGTGGCTTCAGGGGGTATTCATGTTTGGCATATG
CCAGCTCTGACCGAAATCTTTGGAGATGATTCCGTATTACAATTTGGTGGAGGAACTTT
AGGACATCCTTGGGGAAATGCACCTGGTGCAGCAGCTAATCGTGTGGCTTTAGAAGCCT
GTGTACAAGCTCGTAACGAAGGGCGCGATCTTGCTCGTGAAGGTAATGAAATTATCAAA
GCAGCTTGTAAATGGAGTGCTGAACTAGCCGCAGCTTGTGAAATATGGAAGGAGATCAA
ATTTGATACTTTCAAAGCGATGGATACCTTATAGATATAAGTAGATAAAACTAGATATA
AAGAAGGTCTAAATAAAATAAAAAAGAAGAAAAATAGAAAGAGAAAAAATAAGTTAAGA
AATGCAGTAATTCTTCTTTATTCTTCTAATTGATTGCAATTAAATTCGGCTCAGTCTTT
TTTTTAGAAAAGATTGAGCCGAATTTAAATAGATCTTGATACGATCATGAGACTTGACA
AATCGAGATTCTTCTATTCTATATATCTAGAATATAGAAAGGTATAATACAATAAACAA
ATATAAATAAAAATATAGTATTATCGTACGATAATGGAATCAAATACGCAGTATTTACA
GAAAAG
>Sorghum_propinquum_369-1
ATTCCTATCGAATTCCTTCCTATCTAATTCCTTCCTATCGAATTCCTATAGTAAAATTC
CTATAGGATAGAACGTACACAGGGTGTACACATTATATATGAATGAAACATATTCATTA
ACTTAAGCATACTCCTTTTTTTATTTAATGAGTTGATATTAATTGAATATCTTTTTTTT
TAGATTTTTGCAAAGGTTTCATTTACGCCTAATCCATATCGAGTAGACCCTGTCGTTGT
GAGAATTCTTAATTCATGAGTTGTAGGGAGGGACTTATGTCACCACAAACAGAAACTAA
AGCAAGTGTTGGATTTAAAGCTGGTGTTAAGGATTATAAATTGACTTACTACACCCCGG
AGTACGAAACCAAGGATACTGATATCTTGGCAGCATTCCGAGTAACTCCTCAGCTCGGG
GTTCCGCCTGAAGAAGCAGGAGCTGCAGTAGCTGCGGAATCTTCTACTGGTACATGGAC
AACTGTTTGGACTGATGGACTTACCAGTCTTGATCGTTACAAAGGACGATGCTATCACA
TCGAGCCCGTTCCTGGGGACCCAGATCAATATATCTGTTATGTAGCTTATCCATTAGAC
CTATTTGAAGAGGGTTCTGTTACTAACATGTTTACTTCCATTGTGGGTAACGTATTTGG
TTTCAAAGCCTTACGCGCTCTACGTTTGGAGGATCTACGAATTCCCCCTGCTTATGTAA
AAACTTTCCAAGGTCCGCCTCACGGTATCCAAGTTGAAAGGGATAAGTTGAACAAGTAC
GGTCGTCCTTTATTGGGATGTACTATTAAACCAAAATTGGGATTATCCGCAAAAAATTA
CGGTAGAGCGTGTTATGAGTGTCTACGCGGTGGACTTGATTTTACCAAAGATGATGAAA
ACGTAAACTCACAACCATTTATGCGCTGGAGAGACCGTTTTGTCTTTTGTGCCGAAGCA
ATTTATAAAGCACAAGCCGAAACCGGTGAAATCAAGGGGCATTACTTGAATGCGACTGC
AGGTACATGCGAAGAAATGATTAAGAGAGCTGTATTTGCAAAGGAATTAGGGGTTCCTA
TTGTAATGCATGACTACTTAACAGGAGGATTCACCGCAAATACTACTTTGTCTCATTAT
TGCCGCGACAACGGCCTACTTCTTCACATTCACCGAGCAATGCATGCAGTTATTGATAG
ACAGAAAAATCATGGTATGCATTTCCGTGTATTAGCTAAAGCATTGCGTATGTCGGGGG
GAGATCATATCCACTCCGGTACAGTAGTAGGTAAGTTAGAAGGGGAACGCGAAATAACT
TTAGGTTTTGTTGATTTATTGCGCGATGATTTTATTGAAAAAGATCGTTCTCGCGGTAT
CTTTTTCACTCAGGACTGGGTATCCATGCCAGGTGTTATACCGGTGGCTTCAGGGGGTA
TTCATGTTTGGCATATGCCAGCTCTGACCGAAATCTTTGGAGATGATTCCGTATTACAA
TTTGGTGGAGGAACTTTAGGACATCCTTGGGGAAATGCACCTGGTGCAGCAGCTAATCG
TGTGGCTTTAGAAGCCTGTGTACAAGCTCGTAACGAAGGGCGCGATCTTGCTCGTGAAG
GTAATGAAATTATCAAAGCAGCTTGTAAATGGAGTGCTGAACTAGCCGCAGCTTGTGAA
ATATGGAAGGAGATCAAATTTGATACTTTCAAAGCGATGGATACCTTATAGATATAAGT
AGATAAAACTAGATATAAAGAAGGTCTAAATAAAATAAAAAAGAAGAAAAATAGAAAGA
GAAAAAATAAGTTAAGAAATGCAGTAATTCTTCTTTATTCTTCTAATTGATTGCAATTA
AATTCGGCTCAGTCTTTTTTTTAGAAAAGATTGAGCCGAATTTAAATAGATCTTGATAC
GATCATGAGACTTGACAAATCGAGATTCTTCTATTCTATATATCTAGAATATAGAA
>Sorghum_x_drummondii
GCATAGATTGCTGTCAACAGAGAATTTTCTTAGTATTTAGGTATTTAGATTCAAAATAT
CAAAGGGGCCTATTAAGAACTTTTAAAATTGTAAAATAAAGATTAGGGATTGGTTTGGG
TTGCGCTATATCTATCAAAGAGTATACAATAATGATGGATTTGGTGAATCAAATCCACG
GTTTAATAACGAACCATGTTAACTTACCATAACAACAACTCAATTCCTATCGAATTCCT
TCCTATCTAATTCCTTCCTATCGAATTCCTATAGTAAAATTCCTATAGGATAGAACGTA
CACAGGGTGTACACATTATATATGAATGAAACATATTCATTAACTTAAGCATACTCCTT
TTTTTATTTAATGAGTTGATATTAATTGAATATCTTTTTTTTTAGATTTTTGCAAAGGT
TTCATTTACGCCTAATCCATATCGAGTAGACCCTGTCGTTGTGAGAATTCTTAATTCAT
GAGTTGTAGGGAGGGACTTATGTCACCACAAACAGAAACTAAAGCAAGTGTTGGATTTA
AAGCTGGTGTTAAGGATTATAAATTGACTTACTACACCCCGGAGTACGAAACCAAGGAT
ACTGATATCTTGGCAGCATTCCGAGTAACTCCTCAGCTCGGGGTTCCGCCTGAAGAAGC
AGGAGCTGCAGTAGCTGCGGAATCTTCTACTGGTACATGGACAACTGTTTGGACTGATG
GACTTACCAGTCTTGATCGTTACAAAGGACGATGCTATCACATCGAGCCCGTTCCTGGG
GACCCAGATCAATATATCTGTTATGTAGCTTATCCATTAGACCTATTTGAAGAGGGTTC
TGTTACTAACATGTTTACTTCCATTGTGGGTAACGTATTTGGTTTCAAAGCCTTACGCG
CTCTACGTTTGGAGGATCTACGAATTCCCCCTGCTTATGTAAAAACTTTCCAAGGTCCG
CCTCACGGTATCCAAGTTGAAAGGGATAAGTTGAACAAGTACGGTCGTCCTTTATTGGG
ATGTACTATTAAACCAAAATTGGGATTATCCGCAAAAAATTACGGTAGAGCGTGTTATG
AGTGTCTACGCGGTGGACTTGATTTTACCAAAGATGATGAAAACGTAAACTCACAACCA
TTTATGCGCTGGAGAGACCGTTTTGTCTTTTGTGCCGAAGCAATTTATAAAGCACAAGC
CGAAACCGGTGAAATCAAGGGGCATTACTTGAATGCGACTGCAGGTACATGCGAAGAAA
TGATTAAGAGAGCTGTATTTGCAAAGGAATTAGGGGTTCCTATTGTAATGCATGACTAC
TTAACAGGAGGATTCACCGCAAATACTACTTTGTCTCATTATTGCCGCGACAACGGCCT
ACTTCTTCACATTCACCGAGCAATGCATGCAGTTATTGATAGACAGAAAAATCATGGTA
TGCATTTCCGTGTATTAGCTAAAGCATTGCGTATGTCGGGGGGAGATCATATCCACTCC
GGTACAGTAGTAGGTAAGTTAGAAGGGGAACGCGAAATAACTTTAGGTTTTGTTGATTT
ATTGCGCGATGATTTTATTGAAAAAGATCGTTCTCGCGGTATCTTTTTCACTCAGGACT
GGGTATCCATGCCAGGTGTTATACCGGTGGCTTCAGGGGGTATTCATGTTTGGCATATG
CCAGCTCTGACCGAAATCTTTGGAGATGATTCCGTATTACAATTTGGTGGAGGAACTTT
AGGACATCCTTGGGGAAATGCACCTGGTGCAGCAGCTAATCGTGTGGCTTTAGAAGCCT
GTGTACAAGCTCGTAACGAAGGGCGCGATCTTGCTCGTGAAGGTAATGAAATTATCAAA
GCAGCTTGTAAATGGAGTGCTGAACTAGCCGCAGCTTGTGAAATATGGAAGGAGATCAA
ATTTGATACTTTCAAAGCGATGGATACCTTATAGATATAAGTAGATAAAACTAGATATA
AAGAAGGTCTAAATAAAATAAAAAAGAAGAAAAATAGAAAGAGAAAAAATAAGTTAAGA
AATGCAGTAATTCTTCTTTATTCTTCTAATTGATTGCAATTAAATTCGGCTCAGTCTTT
TTTTTAGAAAAGATTGAGCCGAATTTAAATAGATCTTGATACGATCATGAGACTTGACA
AATCGAGATTCTTCTATTCTATATAT
>Tripidium_arundinaceum_IK76-417
AACAACAACTCAATTCCTATCGAATTCCTTCCTATCGAATTCCTATAGTAAAATTCCTA
TAGGATAGAACGTACACAGGGTGTACACATTATATATGAATGAAACATATTCATTAACT
TAAGCATACTCCTTTTTTTATTTAATGAGTTGATATTAATTGAATATCTTTTTTTTTTT
TTAGATTTTTGCAAAGGTTTCATTTACGCCTAATCCATATCGAGTAGACCCTGTCGTTG
TGAGAATTCTTAATTCATGAGTTGTAGGGAGGGACTTATGTCACCACAAACAGAAACTA
AAGCAAGTGTTGGATTTAAAGCTGGTGTTAAGGATTATAAATTGACTTACTACACCCCG
GAGTACGAAACCAAGGATACTGATATCTTGGCAGCATTCCGAGTAACTCCTCAGCTCGG
GGTTCCGCCTGAAGAAGCAGGAGCTGCAGTAGCTGCGGAATCTTCTACTGGTACATGGA
CAACTGTTTGGACTGATGGACTTACCAGTCTTGATCGTTACAAAGGACGATGCTATCAC
ATCGAGCCCGTTCCTGGGGACCCAGATCAATATATCTGTTATGTAGCTTATCCATTAGA
CCTATTTGAAGAGGGTTCTGTTACTAACATGTTTACTTCCATTGTGGGTAACGTATTTG
GTTTCAAAGCCTTACGCGCTCTACGTTTGGAGGATCTACGAATTCCCCCTGCTTATGCA
AAAACTTTCCAAGGTCCGCCTCACGGTATCCAAGTTGAAAGGGATAAGTTGAACAAGTA
CGGTCGTCCTTTATTGGGATGTACTATTAAACCAAAATTGGGATTATCCGCAAAAAATT
ACGGTAGAGCGTGTTATGAGTGTCTACGCGGTGGACTTGATTTTACCAAAGATGATGAA
AACGTAAACTCACAACCATTTATGCGCTGGAGAGACCGTTTTGTCTTTTGTGCCGAAGC
AATTTATAAAGCACAAGCCGAAACCGGTGAAATCAAGGGGCATTACTTGAATGCGACTG
CAGGTACATGCGAAGAAATGATTAAGAGAGCTGTATTTGCAAGGGAATTAGGGGTTCCT
ATTGTAATGCATGACTACTTAACAGGAGGATTCACCGCAAATACTACTTTGTCTCATTA
TTGCCGCGACAACGGCCTACTTCTTCACATTCACCGAGCAATGCATGCAGTTATTGATA
GACAGAAAAATCATGGTATGCATTTCCGTGTATTAGCTAAAGCATTGCGTATGTCGGGG
GGAGATCATATCCACTCCGGTACAGTAGTAGGTAAGTTAGAAGGGGAACGCGAAATAAC
TTTAGGTTTTGTTGATTTATTGCGCGATGATTTTATTGAAAAAGATCGTTCTCGCGGTA
TCTTTTTCACTCAGGACTGGGTATCCATGCCAGGTGTTATACCGGTGGCTTCAGGGGGT
ATTCATGTTTGGCATATGCCAGCTCTGACCGAAATCTTTGGAGATGATTCCGTATTACA
ATTTGGTGGAGGAACTTTAGGACATCCTTGGGGAAATGCACCTGGTGCAGCAGCTAATC
GTGTGGCTTTAGAAGCCTGTGTACAAGCTCGTAACGAAGGGCGCGATCTTGCTCGTGAA
GGTAATGAAATTATCAAAGCAGCTTGCAAATGGAGTGCTGAACTAGCCGCAGCTTGTGA
AATATGGAAGGAGATCAAATTTGATGGTTTCAAAGCGATGGATACCATATAGATATAAG
TAGATAAAACTAGATATAAAGAAGGTCTAAATAAAATAAAAAAGAAGAAAAATAGAAAG
AGAAAAAATAAGTTAAGAAATGCAGTAATTCTTCTTTATTCTTCTAATTGATTGCAATT
AAATTCGGCTCAATCTTTTCTAAAAAAAGACTGAGCCGAATTTAAATAGATCTTGATAC
GATCATGAGACTTGACAAATCGAGATTCTTCTATTCTATATATCTAGAATATAGAAAGG
TATAATACAATAAACAAATATAAATAAAAATAGAGTATTATCGTACGATAATGGAATCA
AATACGCAGTATTTACAGAAAAGAGTCTTCGTTTATTGGGAAAGAATCAATATACTTTT
AATGTCGAATCGGGATTCACTAAGACAGAAATAAAGCATTGGGTCGAACTCTTCTTTGG
TGTTAAGGTAGTAGCTGTGAATAGCCATCGACTACCCGGAAAGGGTAGAAGAATGGGAC
CTATTCTGGGACATACAATGCATTACAGACGTATGATCATTACCCTTCAACTGGGTATT
CTATTCCACTTCTACCCTTTAAATTAAAGGGTATTCTGAAAGAGGTATTTCTTTTATTT
TCACAATAGCTTTCTTTTGAATCCAATTTCAAGTTCGATTAGAAGGATAGAAAGGCGAT
GAGAATGGGAAAATAAAAATCAAATATTTTATTTTAATGAGTTCCCCTTTTTAGTTCCC
CTTTTTTGCAATTTTCTTATTATCAATTCCATTCATTTTTTTTATAGAATACTTTTTTA
TTCTATAAAAAAAAATAATATTCTATAAAAAATCTTTATTTTGTAAACTAAAAAATACA
ATAGTCAATATTCCTTATAATAGATATACTTAATTATATCATAAGAATCTTAAGATATA
TTTCGAATAGATAGAAATAGTAAATTTGAATTGAGACACATATTCTATGACAGATCTTA
ACTTACCCTCTATTTTCGTACCTTTAGTAGGCTTAGTATTTCCGGCAATTGCAATGACT
TCCTTATTTCTTTATGTGCAGAAAAATAAGATTGTCTAGAAACGACGGGGCCAAATTTT
CTCAATGTATTTCCAGGATCATAATACAGATATTTTTTTGTGTAAGTAGTATAATATGA
TAGG
>Tripidium_arundinaceum_IK76-57
TTCTTAGTATTTAGGTATTTAGATTCAAAATATCAAAGGGGCCTATTAAGAACTTTAAA
AATTGTAAAATAAAGATTAGGGATTGGTTTGGGTTGCGCTATATCTATCAAAGAGTATA
CAATAATGATGGATTTGGTGAATCAAATCCACGGTTTAATAACGAACCGTGTTAACTTA
CCATAACAACAACTCAATTCCTATCGAATTCCTTCCTATCGAATTCCTATAGTAAAATT
CCTATAGGATAGAACGTACACAGGGTGTACACATTATATATGAATGAAACATATTCATT
AACTTAAGCATACTCCTTTTTTTATTTAATGAGTTGATATTAATTGAATATCTTTTTTT
TTTTTTAGATTTTTGCAAAGGTTTCATTTACGCCTAATCCATATCGAGTAGACCCTGTC
GTTGTGAGAATTCTTAATTCATGAGTTGTAGGGAGGGACTTATGTCACCACAAACAGAA
ACTAAAGCAAGTGTTGGATTTAAAGCTGGTGTTAAGGATTATAAATTGACTTACTACAC
CCCGGAGTACGAAACCAAGGATACTGATATCTTGGCAGCATTCCGAGTAACTCCTCAGC
TCGGGGTTCCGCCTGAAGAAGCAGGAGCTGCAGTAGCTGCGGAATCTTCTACTGGTACA
TGGACAACTGTTTGGACTGATGGACTTACCAGTCTTGATCGTTACAAAGGACGATGCTA
TCACATCGAGCCCGTTCCTGGGGACCCAGATCAATATATCTGTTATGTAGCTTATCCAT
TAGACCTATTTGAAGAGGGTTCTGTTACTAACATGTTTACTTCCATTGTGGGTAACGTA
TTTGGTTTCAAAGCCTTACGCGCTCTACGTTTGGAGGATCTACGAATTCCCCCTGCTTA
TGCAAAAACTTTCCAAGGTCCGCCTCACGGTATCCAAGTTGAAAGGGATAAGTTGAACA
AGTACGGTCGTCCTTTATTGGGATGTACTATTAAACCAAAATTGGGATTATCCGCAAAA
AATTACGGTAGAGCGTGTTATGAGTGTCTACGCGGTGGACTTGATTTTACCAAAGATGA
TGAAAACGTAAACTCACAACCATTTATGCGCTGGAGAGACCGTTTTGTCTTTTGTGCCG
AAGCAATTTATAAAGCACAAGCCGAAACCGGTGAAATCAAGGGGCATTACTTGAATGCG
ACTGCAGGTACATGCGAAGAAATGATTAAGAGAGCTGTATTTGCAAGGGAATTAGGGGT
TCCTATTGTAATGCATGACTACTTAACAGGAGGATTCACCGCAAATACTACTTTGTCTC
ATTATTGCCGCGACAACGGCCTACTTCTTCACATTCACCGAGCAATGCATGCAGTTATT
GATAGACAGAAAAATCATGGTATGCATTTCCGTGTATTAGCTAAAGCATTGCGTATGTC
GGGGGGAGATCATATCCACTCCGGTACAGTAGTAGGTAAGTTAGAAGGGGAACGCGAAA
TAACTTTAGGTTTTGTTGATTTATTGCGCGATGATTTTATTGAAAAAGATCGTTCTCGC
GGTATCTTTTTCACTCAGGACTGGGTATCCATGCCAGGTGTTATACCGGTGGCTTCAGG
GGGTATTCATGTTTGGCATATGCCAGCTCTGACCGAAATCTTTGGAGATGATTCCGTAT
TACAATTTGGTGGAGGAACTTTAGGACATCCTTGGGGAAATGCACCTGGTGCAGCAGCT
AATCGTGTGGCTTTAGAAGCCTGTGTACAAGCTCGTAACGAAGGGCGCGATCTTGCTCG
TGAAGGTAATGAAATTATCAAAGCAGCTTGCAAATGGAGTGCTGAACTAGCCGCAGCTT
GTGAAATATGGAAGGAGATCAAATTTGATGGTTTCAAAGCGATGGATACCATATAGATA
TAAGTAGATAAAACTAGATATAAAGAAGGTCTAAATAAAATAAAAAAGAAGAAAAATAG
AAAGAGAAAAAATAAGTTAAGAAATGCAGTAATTCTTCTTTATTCTTCTAATTGATTGC
AATTAAATTCGGCTCAATCTTTTCTAAAAAAAGACTGAGCCGAATTTAAATAGATCTTG
ATACGATCATGAGACTTGACAAATCGAGATTCTTCTATTCTATATATCTAGAATATAGA
AAGGTATAATACAATAAACAAATATAAATAAAAATAGAGTATTATCGTACGATAATGGA
ATCAAATACGCAGTATTTACAGAAAAGAGTCTTCGTTTATTGGGAAAGAATCAATATAC
TTTTAATGTCGAATCGGGATTCACTAAGACAGAAATAAAGCATTGGGTCGAACTCTTCT
TTGGTGTTAAG
>Tripidium_ravennae
ATTTCCTAATAATTGTTGTACCTCACAAGTCACATTAATTTGCTTATCGGCAGTGTCTC
GACTCTTGACTATCAAAGCATTATAAATATAAGGCAACTTGCCCGGGGGAAAAGTGATA
TCCAGCACGGGTCCAATAATTTGATCAATACGCCCTACGCTTTTTTCTTCAATTGTGGA
AACCCCGGGACGCGAAGTAGTAGGATTGGTTCTCATAATTATCACATAATTTTCAAAAA
AAAGGAATTTGTCGAAATTTTTTTTTTTTCTTGTTGAATAATGCCAAATCAAATCAAAA
AAAATATCCAAAAATCCAAAAGTCAAAAGGAAATGAATTAGTTAATTCAATAAAAAAGA
AAAGGGGACTCGCACTTGATTTCGTTGCCCAAGCGAATCCCATTCAATCGTTTACTTAT
GGAATGAGTCCGTTGGAAAGTTCAATCAATTTTTTTTCATATAAATTTCGCCTTTTGTG
AAGGATCTGTGCCTACTCTACTTTCCTATCTAGGACTTCGATATACAAAATATATACTA
CTGTGAAGCATAGATTGCTGTCAACAGAGAATTTTCTTAGTATTTAGGTATTTAGATTC
AAAATATCAAAGGGGCCTATTAAGAACTTTAAAAATTGTAAAATAAAGATTAGGGATTG
GTTTGGGTTGCGCTATATCTATCAAAGAGTATACAATAATGATGGATTTGGTGAATCAA
ATCCACGGTTTAATAACGAACCGTGTTAACTTACCATAACAACAACTCAATTCCTATCG
AATTCCTTCCTATCGAATTCCTATAGTAAAATTCCTATAGGATAGAACGTACACAGGGT
GTACACATTATATATGAATGAAACATATTCATTAACTTAAGCATACTCCTTTTTTTATT
TAATGAGTTGATATTAATTGAATATCTTTTTTTTTTTTTTAGATTTTTGCAAAGGTTTC
ATTTACGCCTAATCCATATCGAGTAGACCCTGTCGTTGTGAGAATTCTTAATTCATGAG
TTGTAGGGAGGGACTTATGTCACCACAAACAGAAACTAAAGCAAGTGTTGGATTTAAAG
CTGGTGTTAAGGATTATAAATTGACTTACTACACCCCGGAGTACGAAACCAAGGATACT
GATATCTTGGCAGCATTCCGAGTAACTCCTCAGCTCGGGGTTCCGCCTGAAGAAGCAGG
AGCTGCAGTAGCTGCGGAATCTTCTACTGGTACATGGACAACTGTTTGGACTGATGGAC
TTACCAGTCTTGATCGTTACAAAGGACGATGCTATCACATCGAGCCCGTTCCTGGGGAC
CCAGATCAATATATCTGTTATGTAGCTTATCCATTAGACCTATTTGAAGAGGGTTCTGT
TACTAACATGTTTACTTCCATTGTGGGTAACGTATTTGGTTTCAAAGCCTTACGCGCTC
TACGTTTGGAGGATCTACGAATTCCCCCTGCTTATGCAAAAACTTTCCAAGGTCCGCCT
CACGGTATCCAAGTTGAAAGGGATAAGTTGAACAAGTACGGTCGTCCTTTATTGGGATG
TACTATTAAACCAAAATTGGGATTATCCGCAAAAAATTACGGTAGAGCGTGTTATGAGT
GTCTACGCGGTGGACTTGATTTTACCAAAGATGATGAAAACGTAAACTCACAACCATTT
ATGCGCTGGAGAGACCGTTTTGTCTTTTGTGCCGAAGCAATTTATAAAGCACAAGCCGA
AACCGGTGAAATCAAGGGGCATTACTTGAATGCGACTGCAGGTACATGCGAAGAAATGA
TTAAGAGAGCTGTATTTGCAAGGGAATTAGGGGTTCCTATTGTAATGCATGACTACTTA
ACAGGAGGATTCACCGCAAATACTACTTTGTCTCATTATTGCCGCGACAACGGCCTACT
TCTTCACATTCACCGAGCAATGCATGCAGTTATTGATAGACAGAAAAATCATGGTATGC
ATTTCCGTGTATTAGCTAAAGCATTGCGTATGTCGGGGGGAGATCATATCCACTCCGGT
ACAGTAGTAGGTAAGTTAGAAGGGGAACGCGAAATAACTTTAGGTTTTGTTGATTTATT
GCGCGATGATTTTATTGAAAAAGATCGTTCTCGCGGTATCTTTTTCACTCAGGACTGGG
TATCCATGCCAGGTGTTATACCGGTGGCTTCAGGGGGTATTCATGTTTGGCATATGCCA
GCTCTGACCGAAATCTTTGGAGATGATTCCGTATTACAATTTGGTGGAGGAACTTTAGG
ACATCCTTGGGGAAATGCACCTGGTGCAGCAGCTAATCGTGTGGCTTTAGAAGCCTGTG
TACAAGCTCGTAACGAAGGGCGCGATCTTGCTCGTGAAGGTAATGAAATTATCAAAGCA
GCTTGCAAATGGAGTGCTGAACTAGCCGCAGCTTGTGAAATATGGAAGGAGATCAAATT
TGATGGTTTCAAAGCGATGGATACCATATAGATATAAGTAGATAAAACTAGATATAAAG
AAGGTCTAAATAAAATAAAAAAGAAGAAAAATAGAAAGAGAAAAAATAAGTTAAGAAAT
GCAGTAATTCTTCTTTATTCTTCTAATTGATTGCAATTAAATTCGGCTCAATCTTTTCT
AAAAAAAGACTGAGCCGAATTTAAATAGATCTTGATACGATCATGAGACTTGACAAATC
GAGATTCTTCTATTCTATATATCTAGAATATAGAAAGGTATAATACAATAAACAAATAT
AAATAAAAATATAGTATTA
>Tripsacum_dactyloides
TAAGAACTTCAAAAATTGTAAAATAAAGATTAGGGATTGGTTTGGGTTGCGCTATATCT
ATCAAAGAGTATACAATAATGATGGATTTGGTGAATCAAATCCACGGTTTAATAACGAA
CCGTGTTAACTTACCATAACAACAACTCAATTCCTATCGAATTCCTTCCTATCGAATTC
CTATAGTAAAATTCCTATAGGATAGAACGTACACAGGGTGTACACATTATATATGAATG
AAACATATTCATTAACTTAAGCATACTCCTTTTTAGCATACTCCTTCTCCTTTTTTTAT
TTAATGAGTTGATATTAATTAAATATCTTTTTTTTTTTAGATTTTTGCAAAGGTTTCAT
TTACGCCTAATCCATATCGAGTAGACCCTGTCGTTGTGAGAATTCTTAATTCATGAGTT
GTAGGGAGGGACTTATGTCACCACAAACAGAAACTAAAGCAAGTGTTGGATTTAAAGCT
GGTGTTAAGGATTATAAATTGACTTACTACACCCCGGAGTACGAAACCAAGGATACTGA
TATCTTGGCAGCATTCCGAGTAACTCCTCAGCTCGGGGTTCCGCCTGAAGAAGCAGGAG
CTGCAGTAGCTGCGGAATCTTCTACTGGTACATGGACAACTGTTTGGACTGATGGACTT
ACCAGTCTTGATCGTTACAAAGGACGATGCTATCACATCGAGCCCGTTCCTGGGGACCC
AGATCAATATATCTGTTATGTAGCTTATCCATTAGACCTATTTGAAGAGGGTTCTGTTA
CTAACATGTTTACTTCCATTGTGGGTAACGTATTTGGTTTCAAAGCCTTACGCGCTCTA
CGTTTGGAGGATCTACGAATTCCCCCTGCTTATTCAAAAACTTTCCAAGGTCCGCCTCA
CGGTATCCAAGTTGAAAGGGATAAGTTGAACAAGTACGGTCGTCCTTTATTGGGATGTA
CTATTAAACCAAAATTGGGATTATCCGCAAAAAATTACGGTAGAGCGTGTTATGAGTGT
CTACGCGGTGGACTTGATTTTACCAAAGATGATGAAAACGTAAACTCACAACCATTTAT
GCGCTGGAGAGACCGTTTTGTCTTTTGTGCCGAAGCAATTTATAAAGCACAAGCCGAAA
CCGGTGAAATCAAGGGGCATTACTTGAATGCGACTGCAGGTACATGCGAAGAAATGATT
AAGAGAGCTGTATTTGCAAGGGAATTAGGGGTTCCTATTGTAATGCATGACTACTTAAC
AGGAGGATTCACCGCAAATACTACTTTGTCTCATTATTGCCGCGACAACGGCCTACTTC
TTCACATTCACCGAGCAATGCATGCAGTTATTGATAGACAGAAAAATCATGGTATGCAT
TTCCGTGTATTAGCTAAAGCATTGCGTATGTCGGGGGGAGATCATATCCACTCCGGTAC
AGTAGTAGGTAAGTTAGAAGGGGAACGCGAAATAACTTTAGGTTTTGTTGATTTATTGC
GCGATGATTTTATTGAAAAAGATCGTTCTCGCGGTATCTTTTTCACTCAGGACTGGGTA
TCCATGCCAGGTGTTATACCGGTGGCTTCTGGGGGTATTCATGTTTGGCATATGCCAGC
TCTGACCGAAATCTTTGGAGATGATTCCGTATTACAATTTGGTGGAGGAACTTTAGGAC
ATCCTTGGGGAAATGCACCTGGTGCAGCAGCTAATCGTGTGGCTTTAGAAGCCTGTGTA
CAAGCTCGTAACGAAGGGCGCGATCTTGCTCGTGAAGGTAATGAAATTATCAAAGCAGC
TTGCAAATGGAGTGCTGAACTAGCCGCAGCTTGTGAAATATGGAAGGAGATCAAATTTG
ATGGTTTCAAAGCGATGGATACCATATAAAATAAAAAAGAAGCAAAATAGAAAGAGAAA
AAATAAGTTAAGAAATGCAGTAATTCTTCTTTATTCTTCTAATTGATTGCAATTAAATT
CGGCTCAATCTTTTCTAAAAAAAAGACTGAGCCGAATTTAAATAGATCTTGATACGATC
ATGAGACTTGACAAATCGAGATTCTTCTATTCTATATATCTAGAATATAGAAAGGTATA
ATACAATAAACAAATATAAATAAAAATATAGTATTATCGTACGATAATGGAATCAAATA
CGCAGTATTTACAGAAAAGAGTCTTCGTTTATTGGGAAAGAATCAATATACTTTTAATG
TCGAATCGGGATTCACTAAGACAGAAATAAAGCATTGGGTCGAACTCTTCTTTGGTGTT
AAGGTAGTAGCTGTGAATAGCCATCGACTACCCGGAAAGGGTAGAAGAATGGGACCTAT
TCTGGGACATACAATGCATTACAGACGTATGATCATTACCCTTCAACTGGGTATTCTAT
TCCACTTCTACTTTTTAAATTAAAGGGTATTCTGAAAGAGGTATTTCTTTTATTTTCAC
AATAGCTTTCTTTTGAATCCAATTTCAAGTTCGATTAGAAGGATAGAAAGGCGATGAGA
ATGGGAAAAGAAAAATAAAATATTTTATTTTAATGAGTTCCCCTTTTTTGCAATTTTCT
TATTATCAATTCCATTCATTTATTTTATAGAATACTTTTTTATTCTATATCTATAAATT
TATTC
