# Supplementary material for: Assessing the Likelihood of Gene Flow From Sugarcane (Saccharum Hybrids) to Wild Relatives in South Africa
Source: Front Bioeng Biotechnol. 2018 Jun 7;6:72. doi: 10.3389/fbioe.2018.00072 (PMC5999724; doi:10.3389/fbioe.2018.00072)
Supplement: Supplementary file 1 [file Data_Sheet_1.ZIP › assemblies/ITS-assemblies.fa]

>Andropogon_virginicus BeauSci
CGACGGCTGCCGGGGACACCTAGGGCCCCTGGGCTTAGGCCGCCAGCGCAGCCGACAAC
AGTCCACGCCCCGAGCCAATCGGCAGACCAGCAAAAGCCGCTCCGCATACGACCGGGGC
GCATCGCCAGCCCCCATCCGCTTCCCTCCCAGCAATTTCAAGAACTCTTTGGCTCTCTT
TTCAAAGTCATTTTCTTCTTTCCCTCGCGGTACTTGTTCGCTATCGGTCTCTCGCATGT
ATTTAGCCTTGGACGGAGTTTACCGCCCGATTTCGGCTGCATTCCCAAACAACCCGACT
CATTGACGGCACCTCGTTGTGCGACAGGGTCCAGACCGGACGAGGCTCTCACCCTCCTA
GGCGTCCCTTTCCAGGGAACTTGGGCCCGGTCCGTCGCTAAGGACGCCTCTCTAGACTA
CAATTCGAGTAGCGAAGCCACCCGATTCTCAAGCTGGGCTGGTCCCGGTTCGCTCACCG
TTACTAGGGAATCCTTGTAAGTTTCTTCTCCTCTTCTTATTTATATGCTTAAACTCAAT
GGGTAGTCCCGACTGACCTGGGGTCGCGGTCCGAGCGGCGATGCGCTTCGGTGCTTAAT
GGGTCCTAAGGGTCAATACGCTAGCCGCGTGCCGAGGCACTGCACCGAGAACAACTGAT
GTCGCCCACCACGTGCTGTGCCCGACACGATTCGCCGGCAGCCCCAACTTCGGCCCACC
GCGCCCTGCGGCACGGGAGGCCAAACACCACATCCCTCCCCAAGGTTGGGTTGGGAGTG
TCTTTTGGCGTGACGCCCAGGCAGACGTGCCCTCGACCAGAAGGCCTCGGGCGCAACTT
GCGTTCAAAAACTCGATGGTTCGCGGGATTCTGCAATTCACACCAGGTATCGCATTTTG
CTACGTTCTTCATCGATGCGAGAGCCGAGATATCCGTTGCCGAGAGTCATGTGGATTAA
GATATCATCGCTGCGCGGGGAGCGGAAGGCAGGCCGACCGCCCCGCCGAGCAAGGCAAT
ATAAGTGTTCCTTGACGCCTAAGGCGCCGTGGGTTCTTTTGCGGCCCCTCCGCCCCTAG
ACGGGGCTCGGGAGCCTTTGGCCGGGCCGGAGCCCGACAGCACGAGGGACGCGTTCGCG
GTCTGTTTTGTTTAAGGGTCACGACAATGATCCTTCCGCAGGTTCACCTACGGAAACCT
TGTTACGACTTCTCCTTCCTCTAAATGAAGTGATAAGGTTCAATGGACTTCTCACGACG
TCGGGGGCGGCGAACCACCTTCGTCGCCGCGATCTGAACACTTCACTGAACCATTCAAT
CGGTAGGAGCGACGGGCGGTGTGTACAAAGGGCAGGGACGTAGTCAACGTGAGCTGATG
ACTCGCGCTTACTAGGCATTCCTCGTTGAAGACCAACAACTTCAATGATCTATCCCCAT
CACGATGAAATTTCCCAAGATTAATGTTGACGGGCGTTATCGACTATTTTATACCGTCA
ATAGACATCCAAAAAGGGGTGAATTAATCATAATTACACACATATATCTTTACTATTAA
CGTAATTCCAGTTTTATTAGAGATTATTTATTTTGCAGGACAAATACAAAATACAGGTG
AAATACGTACAAAATACGCCAAAGGAGAAAGCGTAAAATACCAAATCTACATCTCCTAA
ATGAAAAAGGCCAAGAAACCAACTTACCAGGCCGAGCAACCAGCTGGGCCAAGATCAGG
ACCCAACCAGAGGACGCCACGCCGAGGCCCGGGCTGGCGCGTGCCAGGGCTGGCGCGAA
CGCGCCCTGGGCGCGAGCGCGCCAAGGCGGTGGCGGCCCAGGCCCAGCTTGCTCTGGTG
GTTCAGCATTGAAGTCTGGAGGGCGGTGTG
>Cymbopogon_flexuosus SRR2970609
CGCTTATTTATATGCTTAAACTCAGCGGGTAGTCCCGACTGACCTGGGCCGTTCCGCAT
ACGACCGGGGCGCATCGCCAGCCCCCATCCGCTTCCCTCCCGGCAATTTCAAGCACTCT
TTGACTCTCTTTTCAAAGTCCTTTTCATCTTTCCCTCGCGGTACTTGTTCGCTATCGGT
CTCTCGCCTGTATTTAGCCTTGGACGGAGTTTACCGCCCGATTTGGGCTGCATTCCCAA
ACAACCCGACTCGTTGACGGCGCCTCGTGGTGCGACAGGGTCCGGGCCGGACGGGGCTC
TCACCCTCCCAGGCGTCCCTTTCCAGGGAACTTGGGCCCGGTCCGTCGCTGAGGACGCC
TCTCCAGACTACAATTCGAGCGACGAAGTCGCCCGATTCTCAAGCTGGGCTGGTCCCGG
TTCGCTCGCCGTTACTAGGGGAATCCTTGTAAGTTTCTTCTCCTCCGCTTATTTATATG
CTTAAACTCAGCGGGTAGTCCCGACTGACCTGGGGTCGCGGTCCGAGCGGCGATGCGCT
TCGGTGCTCGATGGGTCCTTAGGGCCGTCGCGCCGGCCGCGTGCCGGGGCACTGCACCG
AGAACAACTGATGTCGCCCACCACGTGCTGTGCCCGGCGCGATTCGCCGGCAGCCCCAA
CTTCGGCCCACCGCGCCCTGCGGCACGGGGGGCCAAACGCCACGTCCCTACCTACCCGA
GGGTGGGGTTGGGAGTGTCTTTTGGCGTGACGCCCAGGCAGACGTGCCCTCGACCAGAA
GGCCTCGGGCGCAACTTGCGTTCAAAAACTCGATGGTTCGCGGGATTCTGCAATTCACA
CCAGGTATCGCATTTTGCTACGTTCTTCATCGATGCGAGAGCCGAGATATCCGTTGCCG
AGAGTCGTGTGGATTAAGATATCATCGCTGCGCGGGGAGCGGAGGGCAGGCCGACCGCT
CCACCGGGCAAGGCAATATAAGTGTTCCTTGACGCCTAAGGCGCCGTGGGTTCTTTTGC
GGCCCCTCCGCCCCATGACAGGGCTCGGGGGCCTTGGCCGGGCCGAGGCCCGGCGGCAA
GGGAGACGCGTTCGCGGTCTGTTTTGTTTAAGGGTCACGACAATGATCCTCCGCAGGTT
CACCTACGGAAACCTTGTTACGACTTCTCCTTCCTCTAAATGAAATGATAAGGTTCAAT
GGACTTCTCGCGACGTCGGGGGCGGCGAACCGCCCCCGTCGCCGCGATCCGAACACTTC
ACCGGACCATTCAATCGGTAGGAGC
>Imperata_cylindrica SRR4280862
GCCGGCGCAGCCGACAACGGTCCACGCCCCGAGCCGATCGGCGGACCAGCAGGAGCCGT
TCCGCATACGACCGGGGCGCATCGCCAGCCCCCATCCGCTTCCCTCCCGGCAATTTCAA
GCACTCTTTGACTCTCTTTTCAAAGTCCTTTTCATCTTTCCCTCGCGGTACTTGTTCGC
TATCGGTCTCTCGCCTGTATTTAGCCTTGGACGGAGTTTACCGCCCGATTTGGGCTGCA
TTCCCAAACAACCCGACTCGTTGACGGCGCCTCGTGGTGCGACAGGGTCCGGGCCGGAC
GGGGCTCTCACCCTCCCAGGCGTCCCTTTCCAGGGAACTTGGGCCCGGTCCGTCGCTGA
GGACGCCTCTCCAGACTACAATTCGGGTGACGAAGCCGCCCGATTCTCAAGCTGGGCTG
GTCCCGGTTCGCTCGCCGTTACTAGGGGAATCCTTGTAAGTTTCTTCTCCTCCGCTTAT
TTATATGCTTAAACTCAGCGGGTAGTCCCGACTGACCTGGGGTCGCGGTCCGAGCGGCG
ATGCGCTGCGGTGCTCGATGGGTCCTTAGGGCCGACACGCCGGCCGCGCGCCGGGGCGC
TGCACCGAGAACAACTGATGTCGCCCACCACGTGCTGTGCCCGGCGCGGTTCGCCGGCA
GCCCCAACTTCGGCCCACCGCGCCCTGCGGCGCGGGGGTCCAGACGCCACGTCCCTCCC
CGAGGGTGGGTTGGGAGTGTCTTTTGGCGTGACGCCCAGGCAGACGTGCCCTCGACCAG
AAGGCCTCGGGCGCAACTTGCGTTCAAAAACTCGATGGTTCGCGGGATTCTGCAATTCA
CACCAGGTATCGCATTTTGCTACGTTCTTCATCGATGCGAGAGCCGAGATATCCGTTGC
CGAGAGTCGTGTGGATTAAGATATCATCGCTGCGCGGGGAGCGGAAGGCAGGCCGACCG
CTCCGCCGAGCAAGGCAATAGAAGTGTTCCTTGACGCCCTAGGCGCCGTGGGTTCTGTT
GCGGCCCCTCCGCCCCGGGACGGAGCTCGGGGGCCTTGGCCGGGCCGGAGCCCGGCGGC
ACGAGAGACTCGTTCGCGGTCTGTTTTGTTTAAGGGTCACGACAATGATCCTTCCGCAG
GTTCACCTACGGAAACCTTGTTACGACTTCTCCTTCCTCTAAAATGAAATGATAAGGTT
CAATGGACTTCTCGTGACGTCGGGGGCGGCGAACCGCCTCCGTCGCCGCGATCCGAACA
CTTCACCGGACCATTCAATCGGTAGGAGCGACGGGCGGTGTGTACAAAGGGCAGGGACG
TAGTCAACGCGAGCTGATGACTCGCGCTTACTAGGCATTCCTCGTTGAAGACCAACAAT
TGCAATGATCTATCCCCATCACGATGAAATTTCCCAAGATTACCCGGGCCTGTCGGCCA
AGGCTATATACTCGTTGAATACATCAGTGTAGCGCGCGTGCGGCCCAGAACATCTAAGG
GCATCACAGACCTGTTATTGCCTCAAACTTCCGTGGCCTAAACGGCCATAGTCCCTCTA
AGAAGCTAGCTGCGGAGGGATGGCTCCGCATAGCTAGTTAGCAGGCTGAGGTCTCGTTC
GTTAACGGAATTAACCAGACAAATCGCTCCACCAACTAAGAACGGCCATGCACCACCAC
CCATAGAATCAAGAAAGAGCTCTCAGTCTGTCAATCCTTGCTATGTCTGGACCTGGTAA
GTTTCCCCGTGTTGAGTCAAATTAAGCCGCAGGCTCCACGCCTGGTGGTGCCCTTCCGT
CAATTCCTTTAAGTTTCAGCCTTGCGACCATACTCCCCCCGGAACCCAAAGACTTTGAT
TTCTCATAAGGTGCCGGCGGAGTCCTATAAGCAACATCCGCCGATCCCTGGTCGGCATC
GTTTATGGTTGAGACTAGGACGGTATGCACCACCACCCATAGAATCAAGAAAGAGCTCT
CAGTCTGTCAATCCTTGCTA
>Miscanthidium_capense BeauSci
TCCCGGTTCGCTCGCCGTTACTAGGGGAATCCTTGTAAGTTTCTTCTCCTCCGCTTATT
TATATGCTTAAACTCAGCGGGTAGTCCCGACTGAACTGGGGTCGCGGTCCGAGCGGCCA
TGCGCTGCGGTGCTCCATGGGTCCTTAGGGCCAATGCGCCGGCCGCGTGCCGGGGCGCT
GCACCGAGAACAACTGAGTGTCGCCCACCACGTGCTGTGCCCGACACGATTCGCCGGCA
GCCCCAACTTCGGCCCACCGCGCCCTGCGGCACGGGGGACCAAACACCACGTCCCTCTC
CCTTGGGTGGGTTGGGAGTGTCTTTTGGCGTGACGCCCAGGCAGACGTGCCCTCGGCCA
GAAGGCCTCGGGCGCAACTTGCGTTCAAAAACTCGATGGTTCGCGGGATTCTGCAATTC
ACACCAGGTATCGCATTTTGCTACGTTCTTCATCGATGCGAGAGCCGAGATATCCGTTG
CCGAGAGTCGTGTGGTTTAAGGTATCATCGCTGCGCGGGGAGCGGAAGGCAGGCCGACC
GCTCCGCCGAGCAAGGCAATATTAGTGTTCCTTGACGCCTAAGGCGCCGTGGGTTCTGT
TGTGGCCCCTCCGCCCCATGACGGGGCTCGGGGACCTCGTGCCGAGCCGAAGCCCGGCG
GCACGAGAGACGCGTTCGCGGTCTGTTTTGTTTAAGGGTCACGACAATGATCCTTCCGC
AGGTTCACCTTCAGGGAACCTGGTAAGACTTCTCCTTCCTCTAAATGAAATGATAAGGT
TCAATGGACTTCTCGCGACGTCGGGGGCGGCGAACCGCCTCCGTCGCCGCGA
>Miscanthidium_junceum SRR3968481
TCCCGGTTCGCTCGCCGTTACTAGGGGAATCCTTGTAAGTTTCTTCTCCTCCGCTTATT
TATATGCTTAAACTCAGCGGGTAGTCCCGACTGACCTGGGGTCGCGGTCCGAGCGGCCA
TGCGCTGCGGTGCTCCATGGGTCCTTAGGGCCGATGCGCCGGCCGCGTGCCGGGGCGCT
GCACCGAGAACAACTGAGTGTCGCCCACCACGTGCTGTGCCCGACACGATTCGCCGGCA
GCCCCAACTTCGGCCCACCGCGCCCTGCGGCACGGGGGACCAAACACCACGTCCCTCTC
CCCTGGGTGGGTTGGGAGTGTCTTTTGGCGTGACGCCCAGGCAGACGTGCCCTCGGCCA
GAAGGCCTCGGGCGCAACTTGCGTTCAAAAACTCGATGGTTCGCGGGATTCTGCAATTC
ACACCAGGTATCGCATTTTGCTACGTTCTTCATCGATGCGAGAGCCGAGATATCCGTTG
CCGAGAGTCGTGTGGGTTAAGGTATCATCGCTGCGCGGGGAGCGGAAGGCAGGCCGACC
GCTCCGCCGAGCAAGGCAATATAAGTGTTCCTTGACGCCTAAGGCGCCGTGGGTTCTGT
TGTGGCCCCTCCGCCCCATGACGGGGCTCGGGGACCTCGTGCCGAGCCAAAGCCCGGCG
GCACGAGAGACGCGTTCGCGGTCTGTTTTGTTTAAGGGTCACGACAATGATCCTTCCGC
AGGTTCACCTACGGAAACCTTGTTACGACTTCTCCTTCCTCTAAATGAAATGATAAGGT
TCAATGGACTTCTCGCGACGTCGGGGGCGGCGAACCGCCTCCGTCGCCGCGA
>Miscanthus_floridulus_US56-0022-03 SRR486154
CCACCACGTGCTGTGCTCGACACTTTTCACCGGCATCCCCAACTTCGGCCCACCACGCC
CTATGGCGTGGGGGGCCAAACACCACGTCCCTCCACCTTGGGTCGGCCAGCGGTGCGGC
CCGTGAAGGCCTCCCGCTCGTCAGCTTCCTTGCGCATCCCAGGTTTCAGAACCCGTCGA
CTCGCACGCATGTCAGACTCCTTGGTCCGTGTTTCAAGACGGGTCGGATGGGGAGCTCG
CAGGCCGTTGCAGCGCAGCGCCCCGAGGGGCGCGCCTTGCGGCGCGCGGAGACCGGCCG
TGCCGACGACGGCTGCCGGAGGCGCCTAGGGCCCCCGGGCTTAGGCCGCCGGCGCGGCC
GACAACGGTCCACGCCCCGAGCCGATCGGCGGACCAGCAGAAGCCGTTCCGCATACGAC
CGGGGCGCATCGCCAGCCCCCATCCGCTTCCCTCCCGGCAATTTCAAGCACTCTTTGAC
TCTCTTTTCAAAGTCCTTTTCATCTTTCCCTCGCGGTACTTGTTCGCTATCGGTCTCTC
GCCTGTATTTAGCCTTGGACGGAGTTTACCGCCCGATTTGGGCTGCATTCCCAAACAAC
CCGACTCGTTGACGGCGCCTCGTGGTGCGGCAGGGTCCGGGCCGGACGGGGCTCTCACC
CTCCCAGGCGTCCCTTTCCAGGGAACTTGGGCCCGGTCCGTCGCTGAGGACGCCTCTCC
AGACTACAATTCGGGTGACGAGGCCACCCGATTCTCAAGCTGGGCTGGTCCCGGTTCGC
TCGCCGTTACTAGGGGAATCCTTGTAAGTTTCTTCTCCTCCGCTTATTTATATGCTTAA
ACTCAGCGGGTAGTCCCGACTGACCTGGGGTCGCGGTCCGAGCGGCGATGCGCTGCGGT
GCTCCAAGGGTCCTTAGGGCCGATGCGCCGGCCGATTGCCGGGGCACTGCACCGAGAAC
AACTGACTGTCGCCCACCACGTGCTGTGCCCGACACGATTCGCCGGCAGCCCCAACTTC
GGCCCACCACGCCCTGCGGCGCGGGGGGCCAAACACCACGTCCCTCCACCTTGGGTGGG
TTGGGAGTGTCTTTTGGCGTGACGCCCAGGCAGACGTGCCCTCGGCCAGAAGGCCTCGG
GCGCAACTTGCGTTCAAAAACTCGATGGTTCGCGGGATTCTGCAATTCACACCAGGTAT
CGCATTTTGCTACGTTCTTCATCGATGCGAGAGCCGAGATATCCGTTGCCGAGAGTCAT
GTGGATTAAGATATCATCGCTGCGCGGGGAGCGGAAGGCAGGCCGACCGCCCCGCCGAG
CAAGGCAATATAAGTGTTCCTTGACGCCTAAGGCGCCGTGGGTTCTGTTGTGGCCCCTC
CGCCCCGGGACGGAGCTCGGGGACCTAATGCCGAGCCGAAGCTCGGCGGCACGAGGGAC
TCGTTCGCGGTCTGTTTTGTTTAAGGGTCACGACAATGATCCTTCCGCAGGTTCACCTA
CGGAAACCTTGTTACGACTTCTCCTTCCTCTAAATGAAATGATAAGGTTCAATGGACTT
CTCGCGACGTCGAGGGCGGCGAACCGCCTCCGTCGCCGCGATCCGAACACTTCACCGGA
CCATTCAATCGGTAGGAGCGACGGGCGGTGTGTACAAAGGGCAGGGACGTAGTCAACGC
GAGCTGATGACTCGCGCTTACTAGGCATTCCTCGTTGAAGACCAACAATTGCAATGATC
TATCCCCATCACGATGAAATTTCCCAAGATTACCCGGGCCTGTCGGCCAAGGCTATATA
CTCGTTGAATACATCAGTGTAGCGCGCGTGCGGCCCAGAACATCTAAGGGCATCACAGA
CCTGTTATTGCCTCAAACTTCCGTGGCCTAAACGGCCATAGTCCCTCTAAGAAGCTAGC
TGCGGAGGGATGGCTCCGCATAGCTAGTTAGCAGGCTGAGGTCTCGTTCGTTAACGGAA
TTAACCAGACAAATCGCTCCACCAACTAAGAACGGCCATGCACCACCACCCATAGAATC
AAGAAAGAGCTCTCAGTCTGTCAATCCTTGCTATGTCTGGACCTGGTAAGTTTCCCCGT
GTTGAGTCAAATTAAGCCGCAGGCTCCACGCCTGGTGGTGCCCTTCCGTCAATTCCTTT
AAGTTTCAGCCTTGCGACCATACTCCCCCCGGAACCCAAAGACTTTGATTTCTCATAAG
GTGCCGGCGGAGTCCTATAAGCAACATCCGCCGATCCCTGGTCGGCATCGTTTATGGTT
GAGACTAGGACGGTATCTGATCGTCTTCGAGCCCCCAACTTTCGT
>Miscanthus_sacchariflorus_Hercules BeauSci
GCGCCTCGTGGTGCGGCAGGGTCCGGGCCGGACGGGGCTCTCACCCTCCCAGGCGTCCC
TTTCCAGGGAACTTGGGCCCGGTCCGTCGCTGAGGACGCCTCTCCAGACTACAATTCGG
GTGACGAGGCCACCCGATTCTCAAGCTGGGCTGGTCCCGGTTCGCTCGCCGTTACTAGG
GGAATCCTTGTAAGTTTCTTCTCCTCCGCTTATTTATATGCTTAAACTCAGCGGGTAGT
CCCGACTGACCTGGGGTCGCGGTCCGAGCGGCGATGCGCTGCGGTGCTCCATGGGTCCA
TAGGGCCGATGCGCCGGCCGACTGCCGGGGCACTGCACCGAGAACAACTGAGTGTCGCC
CACCACGTGCTGTGCCCGACACGATTCGCCGGCAGCCCCAACTTCGGCCCACCACGCCC
TGCGGCGCGGGGGGCCAAACACCACGTCCCTCCCCCTCTTGGGTGGGTTGGGAGTGTCT
TTTGGCGTGACGCCCAGGCAGACGTGCCCTCGGCCAGAAGGCCTCGGGCGCAACTTGCG
TTCAAAAACTCGATGGTTCGCGGGATTCTGCAATTCACACCAGGTATCGCATTTTGCTA
CGTTCTTCATCGATGCGAGAGCCGAGATATCCGTTGCCGAGAGTCATGTGGATTAAGAT
ATCATCGCTGCGCGGGGAGCGGAAGGCAGGCCGACCGCTCCGCCGAGCAAGGCAATATA
AGTGTTCCTTGACGCCTAAGGCGCCGTGGGTTCTGTTGTGGCCCCTCCGCCCCGGGACG
GAGCTCGGGGACCTAATGCCGAGCCGAAGCTCGGCGGCACGAGGGACTCGTTCGCGGTC
TGTTTTGTTTAAGGGTCACGACAATGATCCTTCCGCAGGTTCACCTACGGAAACCTTGT
TACGACTTCTCCTTCCTCTAAATGAAATGATAAGGTTCAATGGACTTCTCGCGACGTCG
GGGGCGGCGAACCGCCTCCGTCGCCGCGATCCGAACACTTCACCGGACCATTCAATCGG
TAGGAGCGACGGGCGGTGTGTACAAAGGGCAGGGACGTAGTCAACGCGAGCTGATGACT
CGCGCTTACTAGGCATTCCTCGTTGAAGACCAACAATTGCAATGATCTATCCCCATCAC
GATGAAATTTCCCAAGATTACCCGGGCCTGTCGGCCAAGGCTATATACTCGTTGAATAC
ATCAGTGTAGCGCGCGTGCGGCCCAGAACATCTAAGGGCATCACAGACCTGTTATTGCC
TCAAACTTCCGTGGCCTAAACGGCCATAGTCCCTCTAAGAAGCTAGCTGCGGAGGGATG
GCTCCGCATAGCTAGTTAGCAGGCTGAGGTCTCGTTCGTTAACGGAATTAACCAGACAA
ATCGCTCCACCAACTAAGAACGGCCATGCACCACCACCCATAGAATCAAGAAAGAGCTC
TCAGTCTGTCAATCCTTGCTATGTCTGGACCTGGTAAGTTTCCCCGTGTTGAGTCAAAT
TAAGCCGCAGGCTCCACGCCTGGTGGTGCCCTTCCGTCAATTCCTTTAAGTTTCAGCCT
TGCGACCATACTCCCCCCGGAACCCAAAGACTTTGATTTCTCATAAGGTGCCGGCGGAG
TCCTATAAGCAACATCCGCCGATCCCTGGTCGGCATCG
>Miscanthus_sinensis_Andante BeauSci
CCAGCGGTGCGGCCCGTGAAGGCCTCCCGCTCGTCAGCTTCCTTGCGCATCCCAGGTTT
CAGAACCCGTCGACTCGCACGCATGTCAGACTCCTTGGTCCGTGTTTCAAGACGGGTCG
GATGGGGAGCTCGCAGGCCGTTGCAGCGCAGCGCCCCGAGGGGCGCGCCTTGCGGCGCG
CGGAGACCGGCCGTGCCGACGACGGCTGCCGGAGGCGCCTAGGGCCCCCGGGCTTAGGC
CGCCGGCGCGGCCGACAACGGTCCACGCCCCGAGCCGATCGGCGGACCAGCAGAAGCCG
TTCCGCATACGACCGGGGCGCATCGCCAGCCCCCATCCGCTTCCCTCCCGGCAATTTCA
AGCACTCTTTGACTCTCTTTTCAAAGTCCTTTTCATCTTTCCCTCGCGGTACTTGTTCG
CTATCGGTCTCTCGCCTGTATTTAGCCTTGGACGGAGTTTACCGCCCGATTTGGGCTGC
ATTCCCAAACAACCCGACTCGTTGACGGCGCCTCGTGGTGCGGCAGGGTCCGGGCCGGA
CGGGGCTCTCACCCTCCCAGGCGTCCCTTTCCAGGGAACTTGGGCCCGGTCCGTCGCTG
AGGACGCCTCTCCAGACTACAATTCGGGTGACGAGGCCACCCGATTCTCAAGCTGGGCT
GGTCCCGGTTCGCTCGCCGTTACTAGGGGAATCCTTGTAAGTTTCTTCTCCTCCGCTTA
TTTATATGCTTAAACTCAGCGGGTAGTCCCGACTGACCTGGGGTCGCGGTCCGAGCGGC
GATGCGCTGCGGTGCTCCAAGGGTCCTTAGGGCCGATGCGCCGGCCGATTGCCGGGGCA
CTGCACCGAGAACAACTGAGTGTCGCCCACCACGTGCTGTGCCCGACACGATTCGCCGG
CAGCCCCAACTTCGGCCCACCATGCCCTGCGGCGCGGGGGGCCAAACACCACGTCCCTC
CACCTTGGGTGGGTTGGGAGTGTCTTTTGGCGTGACGCCCAGGCAGACGTGCCCTCGGC
CAGAAGGCCTCGGGCGCAACTTGCGTTCAAAAACTCGATGGTTCGCGGGATTCTGCAAT
TCACACCAGGTATCGCATTTTGCTACGTTCTTCATCGATGCGAGAGCCGAGATATCCGT
TGCCGAGAGTCATGTGGATTAAGATATCATCGCTGCGCGGGGAGCGGAAGGCAGGCCGA
CCGCCCCGCCGAGCAAGGCAATATAAGTGTTCCTTGACGCCTAAGGCGCCGTGGGTTCT
GTTGTGGCCCCTCCGCCCCGGGACGGAGCTCGGGGACCTAATGCCGAGCCGAAGCTCGG
CGGCACGAGGGACTCGTTCGCGGTCTGTTTTGTTTAAGGGTCACGACAATGATCCTTCC
GCAGGTTCACCTACGGAAACCTTGTTACGACTTCTCCTTCCTCTAAATGAAATGATAAG
GTTCAATGGACTTCTCGCGACGTCGAGGGCGGCGAACCGCCTCCGTCGCCGCGATCCGA
ACACTTCACCGGACCATTCAATCGGTAGGAGCGACGGGCGGTGTGTACAAAGGGCAGGG
ACGTAGTCAACGCGAGCTGATGACTCGCGCTTACTAGGCATTCCTCGTTGAAGACCAAC
AATTGCAATGATCTATCCCCATCACGATGAAATTTCCCAAGATTACCCGGGCCTGTCGG
CCAAGGCTATATACTCGTTGAATACATCAGTGTAGCGCGCGTGCGGCCCAGAACATCTA
AGGGCATCACAGACCTGTTATTGCCTCAAACTTCCGTGGCCTAAACGGCCATAGTCCCT
CTAAGAAGCTAGCTGCGGAGGGATGGCTCCGCATAGCTAGTTAGCAGGCTGAGGTCTCG
TTCGTTAACGGAATTAACCAGACAAATCGCTCCACCAACTAAGAACGGCCATGCACCAC
CACCCATAGAATCAAGAAAGAGCTCTCAGTCTGTCAATCCTTGCTATGTCTGGACCTGG
TAAGTTTCCCCGTGTTGAGTCAAATTAAGCCGCAGGCTCCACGCCTGGTGGTGCCCTTC
CGTCAATTCCTTTAAGTTTCAGCCTTGCGACCATACTCCCCCCGGAACCCAAAGACTTT
GATTTCTCATAAGGTGCCGG
>Miscostegium_vimineum ERR2040772
CCGCCGGCGCGGCCGACGACAGTCGACGCCCCGAGCCGATCGGCGGACCAGCAGAAGCC
GTTCCGCATACGACCGGGGCGCATCGCCAGCCCCCATCCGCTTCCCTCCCGGCAATTTC
AAGCACTCTTTGACTCTCTTTTCAAAGTCCTTTTCATCTTTCCCTCGCGGTACTTGTTC
GCTATCGGTCTCTCGCCTGTATTTAGCCTTGGACGGAGTTTACCGCCCGATTTGGGCTG
CATTCCCAAACAACCCGACTCGTTGACGGCGCCTCGTGGTGCGACAGGGTCCGGGCCGG
ACGGGGCTCTCACCCTCCCAGGCGTCCCTTTCCAGGGAACTTGGGCTCGGTCCGTCGCT
GAGGACGCCTCTCCAGACTACAATTCGGGTGACGAAGCCGCCCGATTCTCAAGCTGGGC
TGTTCCCGGTTCGCTCGCCGTTACTAGGGGAATCCTTGTAAGTTTCTTCTCCTCCGCTT
ATTTATATGCTTAAATTCGGCGGGTAGTCCCGACTGACCTGGGGTCGCGGTCCGAGCGG
CTGTGCGCTGCGGTGCTCGATGGGTCCTTAGGGCCGACGCCGGCCGCGTGCCGGGGCGC
TGCACCGAGGAACACTAGGTGTCGCCCACCACGTGCTGTGCCCGACACGATTCGCCGGC
AGCCCCAACTTCGGCCCACCGCGCCCTGCGGCGCGAGGGGCCAGACGCCACGTCCCTAC
CCGAGGGTGGGTTGGGAGTGTCTTTTGGCGTGACGCCCAGGCAGACGTGCCCTCAGCCA
GAAGGCCTCGGGCGCAACTTGCGTTCAAAAACTCGATGGTTCGCGGGATTCTGCAATTC
ACACCAGGTATCGCATTTTGCTACGTTCTTCATCGATGCGAGAGCCGAGATATCCGTTG
CCGAGAGTCGTGTTGGTTAAGATACGATCGCTGCGCGGGGAGCGGAAGGCAGGCCTGCC
GCTCCGCCGGGCAAGGCAATATAAGTGTTCCTTGACGCCTGAGGCGCCGTGGGTTCTGT
TGCGGCCCCTTCGCCTGAGCTCGGGGGCCTTGTGCCGGGCCGAGGCCCGGCGGCACGAG
AGACGCGTTCGCGGTCTGTTTTGTTTAAGGGTCACGACAATGATCCTTCCGCAGGTTCA
CCTACGGAAACCTTGTTACGACTTCTCCTTCCTCTAAATGAAATGATAAGGTTCAATGG
ACTTCTCGCGACGTCGGGGGCGGCGAACCGCCTCCGTCGCCGCGAGAACACTTCACCGG
ACCATTCAATCGGTAGGAGCGACGGGCGGTGTGTACAAAGGGCAGGGACGTAGTCAACG
CGAGCTGATGACTCGCGCTTACTAGGCATTCCTCGTTGAAGACCAACAATTGCAATGAT
CTATCCCCATCACGATGAAATTTCCCAAGATTACCCGGGCCTGTCGGCCAAGGCTATAT
ACTCGTTGAATACATCAGTGTAGCGCGCGTGCGGCCCAGAACATCTAAGGGCATCACAG
ACCTGTTATTGCCTCAAACTTCCGTGGCCTAAACGGCCATAGTCCCTCTAAGAAGCTAG
CTGCGGAGGGATGGCTCCGCATAGCTAGTTAGCAGGCTGAGGTCTCGTTCGTTAACGGA
ATTAACCAGACAAATCGCTCCACCAACTAAGAACGGCCATGCACCACCACCCATAGAAT
CAAGAAAGAGCTCTCAGTCTGTCAATCCTTGCTATGTCTGGACCTGGT
>Narenga_porphyrocoma SRR3399436
GACTCTCTTTTCAAAGTCCTTTTCATCTTTCCCTCGCGGTACTTGTTCGCTATCGCCAG
CCCCCATCCGCTTCCCTCCCGGCAATTTCAAGCACTCTTTGACTCTCTTTTCAAAGTCC
TTTTCATCTTTCCCTCGCGGTACTTGTTCGCTATCGGTCTCTCGCCTGTATTTAGCCTT
GGACGGAGTTTACCGCCCGATTTGGGCTGCATTCCCAAACAACCCGACTCGTTGACGGC
GCCTCGTGGTGCGACAGGGTCCGGGCCGGACGGGGCTCTCACCCTCCCAGGCGTCCCTT
TCCAGGGAACTTGGGCCCGGTCCGTCGCTGAGGACGCCTCTCCAGACTACAATTCGGGT
GACGACGCCACCCGATTCTCAAGCTGGGCTGGTCCCGGTTCGCTCGCCGTTACTAGGGG
AATCCTTGTAAGTTTCTTCTCCTCCGCTTATTTATATGCTTAAACTCAGCGGGTAGTCC
CGACTGACCTGGGGTCGCGGTCCGAGCGGCGGTGCGCTGCGGTGCTCAATGGGTCCTTA
GGGCCGATGCGCCGGCCGCGTGCCGGGGCGCTGCACCGAGAACAACTGAGTGTCGCCCA
CCACGTGCTGTGCCCGGCACGATTCGCCGGCAGCCCCATCTTCGGCCCACCGCGCCCTG
CGGCACGGGGGACCAGACACCACGTCCCTCTCCCGCTGTGTGGGTTGGGAGTGTCCTTT
GGCGTGACGCCCAGGCAGACGTGCCCTCGGCCAGAAGGCCTCGGGCGCAACTTGCGTTC
AAAAACTCGATGGTTCGCGGGATTCTGCAATTCACACCAGGTATCGCATTTTGCTACGT
TCTTCATCGATGCGAGAGCCGAGATATCCGTTGCCGAGAGTCGTGTGGGTTAAGGTACC
ATCGCTGCGCGGGGAGCGGAAGGCAGGCCGACCGCTCCGCCGAGCAGGGCAATATGAGT
GTTCCTTGACGCCTAAGGCGCCGTGGGTTCTGTTGTGGCCCCTCCGCCCCATGACGGGG
CTCGGGGACCTCGTGCCGGGCCGAAGCCCGGCGGCATGAGAGACGCGTTCGCGGTCTGT
TTTGTTTAAGGGTCACGACAATGATCCTTCCGCAGGTTCACCTACGGAAACCTTGTTAC
GACTTCTCCTTCCTCTAAATGAAATGATAAGGTTCAATGGACTTCTCGCGACGTCGGGG
GCGGCGAACCGCCTTCGTCGCCGCGATCCGAACACTTCACCGGACCATTCAATCGGTAG
GAGCGACGGGCGGTGTGTACAAAGGGCAGGGACGTAGTCAACGCGAGCTGATGACTCGC
GCTTACTAGGCATTCCTCGTTGAAGACCAACAATTGCAATGATCTATCCCCATCACGAT
GAAATTTCCCAAGATTACCCGGGCCTGTCGGCCAAGGCTATATACTCGTTGAATACGTC
CCTGCCCTTTGTACACACCGCCCGTCGCTCCTACCGATTGAAT
>Saccharum_hybrid_SP80-3280 SRR1774133
TTTTCAAAGTCCTTTTCATCTTTCCCTCGCGGTACTTGTTCGCTATCGGTCTCTCGCCT
GTATTTAGCCTTGGACGGAGTTTACCGCCCGATTTGGGCTGCATTCCCAAACAACCCGA
CTCGTTGACGGCGCCTCGTGGTGCGACAGGGTCCGGGCCGGACGGGGCTCTCACCCTCC
CAGGCGTCCCTTTCCAGGGAACTTGGGCTCGGTCCGTCGCTGAGGACGCCTCTCCAGAC
TACAATTCGGGTGACGAAGCCACCCGATTCTCAAGCTGGGCTGGTCCCGGTTCGCTCGC
CGTTACTAGGGGAATCCTTGTAAGTTTCTTCTCCTCCGCTTATTTATATGCTTAAACTC
AGCGGGTAGTCCCGACTGACCTGGGGTCGCGGTCCGAGCGGCTACGCGCTGCGGTGCTC
CTTGGGTCCTTAGGGCCGATGCGCCGGCCGCGTGCCGGGGCGCTGCACCGAGAACAACT
GAGTGTCGCCCACCACGTGCTGTGCCCGACACGATTCGCCGGCAGCCCCAACTTCGGCC
CACCGCGCCCTGCGGCACGGGGGACCAAACACCACGTCCCTCCCCCTCGGGTGGGTTGG
GAGTGTCTTTTGGCGTGACGCCCAGGCAGACGTGCCCTCGGCCGGAAGGCCTCGGGCGC
AACTTGCGTTCAAAAACTCGATGGTTCGCGGGATTCTGCAATTCACACCAGGTATCGCA
TTTTGCTACGTTCTTCATCGATGCGAGAGCCGAGATATCCGTTGCCGAGAGTCGTGTCG
ATTAAGATATCATCGCTGCGCGGGGAGCGGAAGGCGGGCCGACCGCTCCACCGCGCAAG
GCAATTTAGGTGTTCCTTGACGCCTAAGGCGCCGTGGGTTCTGTTGTGGCCCCTCCGCT
CCGGGACGGAGCTCGGGGACCTCGTGCCGGGCCGAAGCCCGGCGGCACGAGGGACGCGT
TCGCGGTCTGGTTTGTTTAAGGGTCACGACAATGATCCTTCCGCAGGTTCACCTACGGA
AACCTTGTTACGACTTCTCCTTCCTCTAAATGAAATGATAAGGTTCAATGGACTTCTCG
CGACGTCGGGGGCGGCGAACCGCCTCCGTCGCCGCGATCCGAACACTTCACCGGACCAT
TCAATCGGTAGGAGCGACGGGCGGTGTGTACAAAGGGCAGGGACGTAGTCAACGCGAGC
TGATGACTCGCGCTTACTAGGCATTCCTCGTTGAAGACCAACAATTGCAATGATCTATC
CCCATCACGATGAAATTTCCCAAGATTACCCGGGCCTGTCGGCCAAGGCTATATACTCG
TTGGATACATCAGTGTAGCGCGCGTGCGGCCCAGAACATCTAAGGGCATCACAGACCTG
TTATTGCCTCAAACTTCCGTGGCCTAAACGGCCATAGTCCCTCTAAGAAGCTAGCTGCG
GAGGGATGGCTCCGCATAGCTAGTTAGCAGGCTGAGGTCTCGTTCGTTAACGGAATTAA
CCAGACAAATCGCTCCACCAACTAAGAACGGCCATGCACCACCACCCATAGAATCAAGA
AAGAGCTCTCAGTCTGTCAATCCTTGCTATGTCTGGACCTGGTAAGTTTCCCCGTGTTG
AGTCAAATTAAGCCGCAGGCTCCACGCCTGGTGGTGCCCTTCCGTCAATTCCTTTAAGT
TTCAGCCTTGCGACCATACTCCCCCCGGAACCCAAAGACTTTGATTTCTCATAAGGTGC
CGGCGGAGTCCTATAAGCAACATCCGCCGATCCCTGGTCGGCATCGTTTATGGTTGAGA
CTAGGACGGTATCTGATCGTCTTCGAGCCCCCAACTTTCGTTCTTGATTAATGAAAACA
TCCTTGGCAAATGCTTTCGCAGTTGTTCGTCTTTCATAAATCCAAGAATTTCACCTCTG
ACTATGAAATACGAATGCCCCCGACTGTCCCTATTAATCATTACTCCGATCCCGAAGGC
CAACACAATAGGACCGGAATCCTATGATGTTATCCCATGCTAATGTATCCAGAGCGATG
GCTTGCTTTGAGCACTCTAATT
>Saccharum_officinarum_IJ76-514 SRR528718
TCGGCGGACCAGCAGGAGCCGTTCCGCATACGACCGGGGCGCATCGCCAGCCCCCATCC
GCTTCCCTCCCGGCAATTTCAAGCACTCTTTGACTCTCTTTTCAAAGTCCTTTTCATCT
TTCCCTCGCGGTACTTGTTCGCTATCGGTCTCTCGCCTGTATTTAGCCTTGGACGGAGT
TTACCGCCCGATTTGGGCTGCATTCCCAAACAACCCGACTCGTTGACGGCGCCTCGTGG
TGCGACAGGGTCCGGGCCGGACGGGGCTCTCACCCTCCCAGGCGTCCCTTTCCAGGGAA
CTTGGGCTCGGTCCGTCGCTGAGGACGCCTCTCCAGACTACAATTCGGGTGACGAAGCC
ACCCGATTCTCAAGCTGGGCTGGTCCCGGTTCGCTCGCCGTTACTAGGGGAATCCTTGT
AAGTTTCTTCTCCTCCGCTTATTTATATGCTTAAACTCAGCGGGTAGTCCCGACTGACC
TGGGGTCGCGGTCCGAGCGGCTACGCGCTGCGGTGCTCCTTGGGTCCTTAGGGCCGATG
CGCCGGCCGCGTGCCGGGGCGCTGCACCGAGAACAACTGAGTGTCGCCCACCACGTGCT
GTGCCCGACACGATTCGCCGGCAGCCCCAACTTCGGCCCACCGCGCCCTGCGGCACGGG
GGACCAAACACCACGTCCCTCCCCCTCGGGTGGGTTGGGAGTGTCTTTTGGCGTGACGC
CCAGGCAGACGTGCCCTCGGCCGGAAGGCCTCGGGCGCAACTTGCGTTCAAAAACTCGA
TGGTTCGCGGGATTCTGCAATTCACACCAGGTATCGCATTTTGCTACGTTCTTCATCGA
TGCGAGAGCCGAGATATCCGTTGCCGAGAGTCGTGTCGATTAAGATATCATCGCTGCGC
GGGGAGCGGAAGGCGGGCCGACCGCTCCACCGCGCAAGGCAATTTAGGTGTTCCTTGAC
GCCTAAGGCGCCGTGGGTTCTGTTGTGGCCCCTCCGCTCCGGGACGGAGCTCGGGGACC
TCGTGCCGGGCCGAAGCCCGGCGGCACGAGGGACGCGTTCGCGGTCTGGTTTGTTTAAG
GGTCACGACAATGATCCTTCCGCAGGTTCACCTACGGAAACCTTGTTACGACTTCTCCT
TCCTCTAGAAATGATAAGGTTCAATGGACTTCTCGCGACGTCGGGGGCGGCGAACCGCC
TCCGTCGCCGCGATCCGAACACTTCACCGGACCATTCAATCGGTAGGAGCGACGGGCGG
TGTGTACAAAGGGCAGGGACGTAGTCAACGCGAGCTGATGACTCGCGCTTACTAGGCAT
TCCTCGTTGAAGACCAACAATTGCAATGATCTATCCCCATCACGATGAAATTTCCCAAG
ATTACCCGGGCCTGTCGGCCAAGGCTATATACTCGTTGGATACATCAGTGTAGCGCGCG
TGCGGCCCA
>Saccharum_robustum_NG57-054 SRR2899233
GGGCTTAGGCCGCCGGCGCGGCCGACAACGGTCCACGCCCCGAGCCGATCGGCGGACCA
GCAGGAGCCGTTCCGCATACGACCGGGGCGCATCGCCAGCCCCCATCCGCTTCCCTCCC
GGCAATTTCAAGCACTCTTTGACTCTCTTTTCAAAGTCCTTTTCATCTTTCCCTCGCGG
TACTTGTTCGCTATCGGTCTCTCGCCTGTATTTAGCCTTGGACGGAGTTTACCGCCCGA
TTTGGGCTGCATTCCCAAACAACCCGACTCGTTGACGGCGCCTCGTGGTGCGACAGGGT
CCGGGCCGGACGGGGCTCTCACCCTCCCAGGCGTCCCTTTCCAGGGAACTTGGGCTCGG
TCCGTCGCTGAGGACGCCTCTCCAGACTACAATTCGGGTGACGAAGCCACCCGATTCTC
AAGCTGGGCTGGTCCCGGTTCGCTCGCCGTTACTAGGGGAATCCTTGTAAGTTTCTTCT
CCTCCGCTTATTTATATGCTTAAACTCAGCGGGTAGTCCCGACTGACCTGGGGTCGCGG
TCCGAGCGGCTACGCGCTGCGGTGCTCCTTGGGTCCTTAGGGCCGATGCGCCGGCCGCG
TGCCGGGGCGCTGCACCGAGAACAACTGAGTGTCGCCCACCACGTGCTGTGCCCGACAC
GATTCGCCGGCAGCCCCAACTTCGGCCCACCGCGCCCTGCGGCACGGGGGACCAAACAC
CACGTCCCTCCCCCTCGGGTGGGTTGGGAGTGTCTTTTGGCGTGACGCCCAGGCAGACG
TGCCCTCGGCCGGAAGGCCTCGGGCGCAACTTGCGTTCAAAAACTCGATGGTTCGCGGG
ATTCTGCAATTCACACCAGGTATCGCATTTTGCTACGTTCTTCATCGATGCGAGAGCCG
AGATATCCGTTGCCGAGAGTCGTGTCGATTAAGATATCATCGCTGCGCGGGGAGCGGAA
GGCGGGCCGACCGCTCCACCGCGCAAGGCAATTTAGGTGTTCCTTGACGCCTAAGGCGC
CGTGGGTTCTGTTGTGGCCCCTCCGCTCCGGGACGGAGCTCGGGGACCTCGTGCCGGGC
CGAAGCCCGGCGGCACGAGGGACGCGTTCGCGGTCTGGTTTGTTTAAGGGTCACGACAA
TGATCCTTCCGCAGGTTCACCTACGGAAACCTTGTTACGACTTCTCCTTCCTCTAAATG
ATAAGGTTCAATGGACTTCTCGCGACGTCGGGGGCGGCGAACCGCCTCCGTCGCCGCGA
TCCGAACACTTCACCGGACCATTCAATCGGTAGGAGCGACGGGCGGTGTGTACAAAGGG
CAGGGACGTAGTCAACGCGAGCTGATGACTCGCGCTTACTAGGCATTCCTCGTTGAAGA
CCAACAATTGCAATGATCTATCCCCATCACGATGAAATTTCCCAAGATTACCCGGGCCT
GTCGGCCAAGGCTATATACTCGTTGGATACATCAGTGTAGCGCGCGTGCGGCCCAGAAC
ATCTAAGGGCATCACAGACCTGTTATTGCCTCAAACTTCCGTGGCCTAAACGGCCATAG
TCCCTCTAAGAAGCTAGCTGCGGAGGGATGGCTCCGCATAGCT
>Saccharum_sinense_Tekcha SRR2891264
GCTTAGGCCGCCGGCGCGGCCGACAACGGTCCACGCCCCGAGCCGATCGGCGGACCAGC
AGGAGCCGTTCCGCATACGACCGGGGCGCATCGCCAGCCCCCATCCGCTTCCCTCCCGG
CAATTTCAAGCACTCTTTGACTCTCTTTTCAAAGTCCTTTTCATCTTTCCCTCGCGGTA
CTTGTTCGCTATCGGTCTCTCGCCTGTATTTAGCCTTGGACGGAGTTTACCGCCCGATT
TGGGCTGCATTCCCAAACAACCCGACTCGTTGACGGCGCCTCGTGGTGCGACAGGGTCC
GGGCCGGACGGGGCTCTCACCCTCCCAGGCGTCCCTTTCCAGGGAACTTGGGCTCGGTC
CGTCGCTGAGGACGCCTCTCCAGACTACAATTCGGGTGACGAAGCCACCCGATTCTCAA
GCTGGGCTGGTCCCGGTTCGCTCGCCGTTACTAGGGGAATCCTTGTAAGTTTCTTCTCC
TCCGCTTATTTATATGCTTAAACTCAGCGGGTAGTCCCGACTGACCTGGGGTCGCGGTC
CGAGCGGCTACGCGCTGCGGTGCTCCTTGGGTCCTTAGGGCCGATGCGCCGGCCGCGTG
CCGGGGCGCTGCACCGAGAACAACTGAGTGTCGCCCACCACGTGCTGTGCCCGACACGA
TTCGCCGGCAGCCCCAACTTCGGCCCACCGCGCCCTGCGGCACGGGGGACCAAACACCA
CGTCCCTCCCCCTCGGGTGGGTTGGGAGTGTCTTTTGGCGTGACGCCCAGGCAGACGTG
CCCTCGGCCGGAAGGCCTCGGGCGCAACTTGCGTTCAAAAACTCGATGGTTCGCGGGAT
TCTGCAATTCACACCAGGTATCGCATTTTGCTACGTTCTTCATCGATGCGAGAGCCGAG
ATATCCGTTGCCGAGAGTCGTGTCGATTAAGATATCATCGCTGCGCGGGGAGCGGAAGG
CGGGCCGACCGCTCCACCGCGCAAGGCAATTTAGGTGTTCCTTGACGCCTAAGGCGCCG
TGGGTTCTGTTGTGGCCCCTCCGCTCCGGGACGGAGCTCGGGGACCTCGTGCCGGGCCG
AAGCCCGGCGGCACGAGGGACGCGTTCGCGGTCTGTTTTGTTTAAGGGTCACGACAATG
ATCCCTTCCGCAGGTTCACCTACGGAAACCTTGTTACGACTTCTCCTTCCTCTAAATGA
AATGATAAGGTTCAATGGACTTCTCGCGACGTCGGGGGCGGCGAACCGCCTCCGTCGCC
GCGATCCGAACACTTCACCGGACCATTCAATCGGTAGGAGCGACGGGCGGTGTGTACAA
AGGGCAGGGACGTAGTCAACGCGAGCTGATGACTCGCGCTTACTAGGCATTCCTCGTTG
AAGACCAACAATTGCAATGATCTATCCCCATCACGATGAAATTTCCCAAGATTACCCGG
GCCTGTCGGCCAAGGCTATATACTCGTTGGATACATCAGTGTAGCGCGCGTGCGGCCCA
GAACATCTAAGGGCATCACAGACCTGTTATTGCCTCAAACTTCCGTGGCCTAAACGGCC
ATAGTCCCTC
>Saccharum_spontaneum_SES196 SRR2899231
GCCGGCGCGGCCGACAACGGTCCACGCCCCGAGCCGATCGGCGGACCAGCAGGAGCCGT
TCCGCATACGACCGGGGCGCATCGCCAGCCCCCATCCGCTTCCCTCCCGGCAATTTCAA
GCACTCTTTGACTCTCTTTTCAAAGTCCTTTTCATCTTTCCCTCGCGGTACTTGTTCGC
TATCGGTCTCTCGCCTGTATTTAGCCTTGGACGGAGTTTACCGCCCGATTTGGGCTGCA
TTCCCAAACAACCCGACTCGTTGACGGCGCCTCGTGGTGCGACAGGGTCCGGGCCGGAC
GGGGCTCTCACCCTCCCAGGCGTCCCTTTCCAGGGAACTTGGGCTCGGTCCGTCGCTGA
GGACGCCTCTCCAGACTACAATTCGGGCGACGAAGCCACCCGATTCTCAAGCTGGGCTG
GTCCCGGTTCGCTCGCCGTTACTAGGGGAATCCTTGTAAGTTTCTTCTCCTCCGCTTAT
TTATATGCTTAAACTCAGCGGGTAGTCCCGATGGACCTGGGGCTTCGCGGTCCGAGCGG
CTATGCGCTGCGGTGCTCCATGGGTCCTTAGGGCCGATGCGCCGGCCGCGTGCCGGGGC
GCTGCACCGAGAACAACTGAGTGTCGCCCACCACGTGCTGTGCCCGACACGATTCGCCG
GCAGCCCCAACTTCGGCCCACCGCGCCCTGCGGCACGGGGGACCAAACACCACGTCCCT
CCCCCTCGGGTGGGTTGGGAGTGTCTTTTGGCGTGACGCCCAGGCAGACGTGCCCTCGG
CCAGAAGGCCTCGGGCGCAACTTGCGTTCAAAAACTCGATGGTTCGCGGGATTCTGCAA
TTCACACCAGGTATCGCATTTTGCTACGTTCTTCATCGATGCGAGAGCCGAGATATCCG
TTGCCGAGAGTCGTGTCGATTAAGATATCATCGCTGCACGGGGAGCGGAAGGCGGGCCG
ACCGCTCCACCGCGCAGGCAATATAGGTGTTCCTTGACGCCTAAGCGCCTGGGTTCTGT
TGTGGCCCCTCCGCTCCAGGACGGAGCTCGGGGACCTCGTGCCGAGCCGAAGCCCGGCG
GCACGAGGGACGCGTTCACGGTCTGTTTTGTTTAAGGTCACGACAATGATCCTTCCGCA
GGTTCACCTACGGAAACCTTGTTACGACTTCTCCTTCCTCTAAATGAAATGATAAGGTT
CAATGGACTTCTCGCGACGTCGGGGGCGGCGAACCGCCTCCGTCGCCGCGATCCGAACA
CTTCACCGGACCATTCAATCGGTAGGAGCGACGGGCGGTGTGTACAAAGGGCAGGGACG
TAGTCAACGCGAGCTGATGACTCGCGCTTACTAGGCATTCCTCGTTGAAGACCAACAAT
TGCAATGATCTATCCCCATCACGATGAAATTTCCCAAGATTACCCGGGCCTGTCGGCCA
AGGCTATATACTCGTTGGATACATCAGTGTAGCGCGCGTGCGGCCCAGAACATCTAAGG
GCATCACAGACCTGTTATTGCCTCAAACTTCCGTGGCCTAAACGGCCATAGTCCCTCTA
AGAAGCTAGCTGCGGAGGGATGGCTCCGCATAGCTAGTTAGCAGGCTGAGGTCTCGTTC
GTTAACGGAATTAACCAGACAAATCGCTCCACCAACTAAGAACGGCCATGCACCACCAC
CCATAGAATCAAGAAAGAGCTCTCAGTCTGTCAATCCTTGCTATGTCTGGACCTGGTAA
GTTTCCCCGTGTTGAGTCAAATTAAGCCGCAGGCTCCACGCCTGGTGGTGCCCTTCCGT
CAATTCCTTTAAGTTTCAGCCTTGCGACCATACTCCCCCCGGAACCCAAAGACTTTGAT
TTCTCATAAGGTGCCGGCGGAGTCCTATAAGCAACATCCGCCGATCCCTGGTCGGCATC
GTTTATGGTTGAGACTAGGACGGTATCTGATCGTCTT
>Saccharum_spontaneum_SES234B SRR486146
GATCGGCGGACCAGCAGGAGCCGTTCCGCATACGACCGGGGCGCATCGCCAGCCCCCAT
CCGCTTCCCTCCCGGCAATTTCAAGCACTCTTTGACTCTCTTTTCAAAGTCCTTTTCAT
CTTTCCCTCGCGGTACTTGTTCGCTATCGGTCTCTCGCCTGTATTTAGCCTTGGACGGA
GTTTACCGCCCGATTTGGGCTGCATTCCCAAACAACCCGACTCGTTGACGGCGCCTCGT
GGTGCGACAGGGTCCGGGCCGGACGGGGCTCTCACCCTCCCAGGCGTCCCTTTCCAGGG
AACTTGGGCTCGGTCCGTCGCTGAGGACGCCTCTCCAGACTACAATTCGGGCGACGAAG
CCACCCGATTCTCAAGCTGGGCTGGTCCCGGTTCGCTCGCCGTTACTAGGGGAATCCTT
GTAAGTTTCTTCTCCTCCGCTTATTTATATGCTTAAACTCAGCGGGTAGTCCCGACTGA
CCTGGGGTCGCGGTCCGAGCGGCTCTGCGCTGCGGTGCTCCATGGGTCCTTAGGGCCGA
TGTGCCGGCCGCGTGCCGAGGCGCTGCACCGAGAACAACTGAGTGTCGCCCACCACGTG
CTGTGCCCGACACGATTCGCCGGCAGCCCCAACTTCGGCCCACCGCGCCCTGCGGCACG
GGGGACCAAACACCACGTCCCTCCCCCTCGGGTGGGTTGGGAGTGTCTTTTGGCGTGAC
GCCCAGGCAGACGTGCCCTCGGCCAGAAGGCCTCGGGCGCAACTTGCGTTCAAAAACTC
GATGGTTCGCGGGATTCTGCAATTCACACCAGGTATCGCATTTTGCTACGTTCTTCATC
GATGCGAGAGCCGAGATATCCGTTGCCGAGAGTCGTGTCGATTAAGATATCATCGCTGC
GCGGGGAGCGGAAGGCGGGCCGACCGCTCCACCGCGCAAGGCAATATAGGTGTTCCTTG
ACGCCTAAGGCGCCGTGGGTTCTGTTGTGGCCCCTCCGCTCCAGGACGGAGCTCGGGGA
CCTCGTGCCGAGCCGAAGCCCGGCGGCACGAGGGACGCGTTCACGGTCTGTTTTGTTTA
AGGGTCACGACAATGATCCTTCCGCAGGTTCACCTACGGAAACCTTGTTACGACTTCTC
CTTCCTCTAAATGAAATGATAAGGTTCAATGGACTTCTCGCGACGTCGGGGGCGGCGAA
CCGCCTCCGTCGCCGCGATCCGAACACTTCACCGGACCATTCAATCGGTAGGAGCGACG
GGCGGTGTGTACAAAGGGCAGGGACGTAGTCAACGCGAGCTGATGACTCGCGCTTACTA
GGCATTCCTCGTTGAAGACCAACAATTGCAATGATCTATCCCCATCACGATGAAATTTC
CCAAGATTACCCGGGCCTGTCGGCCAAGGCTATATACTCGTTGGATACATCAGTGTAGC
GCGCGTGCGGCCCAGAACATCTAAGGGCATCACAGACCTGTTATTGCCTCAAACTTCCG
TGGCCTAAACGGCCATAGTCCCTCTAAGAAGCTAGCTGCGGAGGGATGGCTCCGCATAG
CTAGTTAGCAGGCTGAGGTCTCGTTCGTTAACGGAATTAACCAGACAAATCGCTCCACC
AACTAAGAACGGCCATGCACCACCACCCATAGAATCAAGAAAGAGCTCTCAGTCTGTCA
ATCCTTGCTATGTCTGGACCTGGTAAGTTTCCCCGTGTTGAGTCAAATTAAGCCGCAGG
CTCCACGCCTGGTGGTGCCCTTCCGTCAATTCCTTTTAGTTTCAGCCTTGCGACCATAC
TCCCCCCGGAACCCAAAGACTTTGATTTCTCATAAGGTGCCGGCGGAGTCCTATAAG
>Sarga_timorense SRR424217
ACTAATCGGCGGACCAGCAGAAGCCGTTCCGCATACGACCGGGGCGCATCGCCAGCCCC
CATCCGCTTCCCTCCCGGCAATTTCAAGCACTCTTTGACTCTCTTTTCAAAGTCCTTTT
CATCTTTCCCTCGCGGTACTTGTTCGCTATCGGTCTCTCGCCTGTATTTAGCCTTGGAC
GGAGTTTACCGCCCGATTTGGGCTGCATTCCCAAACAACCCGACTCGTTGACGGCGCCT
CGTGGTGCGACAGGGTCCGGGCCGGACGGGGCTCTCACCCTCCCAGGCGTCCCTTTCCA
GGGAACTTGGGCCCGGTCCGTCGCTGAGGACGCCTCTCCAGACTACAATTCGGATGGCG
AAGCCACCCGATTCTCAAGCTGGGCTGGTCCCGGTTCGCTCGCCGTTACTAGGGGAATC
CTTGTAAGTTTCTTCTCCTCCGCTTATTTATATGCTTAAACTCAGCGGGTAGTCCCGAC
TGACCTGGGGTCGCGGTCCGAGCGGCGGTGCGCTGCGGTGCTCCATGGGTCCTCAGGGC
CGATGCGCCGGCCGCGTGCCGGGGCGCTGCACCGAGAACAACTAGGTGTCGCCCACCAC
GTGCTGTGCCCGACACGATTCGCCGGCAGCCCCAACTTCGGCCCACCGCGCCGCGAGGC
ACGGGAGGCCAAACACCACGTCCCTCCACTTCGTGTGGGTTGGGAGTGTCTTTTGGCGT
GACGCCCAGGCAGACGTGCCCTCGGCCAGAAGGCCTCGGGCGCAACTTGCGTTCAAAAA
CTCGATGGTTCGCGGGATTCTGCAATTCACACCAGGTATCGCATTTTGCTACGTTCTTC
ATCGATGCGAGAGCCGAGATATCCGTTGCCGAGAGTCGTGTGGATTAAGATATCATCGC
TGCGCGGGGAGCGGAAGGCAGGCCGACCGCTCCGCCGTGCGAGGCAATATAAGTGTTCC
TTGACGCCTTAGGCGCCGTGGGTTCTGTTGTGGCCCCTCCGCCCCATGACAGGGCTCGG
GGGCCGTGTGCCGAGCCGAGGCCCGGCGGCACGAGAGACGCGTTCGCGGTCTGTTTTGT
TTAAGGGTCACGACAATGATCCTTCCGCAGGTTCACCTACGGAAACCTTGTTACGACTT
CTCCTTCCTCTAAATGAAATGATAAGGTTCAATGGACTTCTCGCGACGTCGGGGGCGGC
GAACCGCCTCCGTCGCCGCGATCCGAACACTTCACCGGACCATTCAATCGGTAGGAGCG
ACGGGCGGTGTGTACAAAGGGCAGGGACGTAGTCAACGCGAGCTGATGACTCGCGCTTA
CTAGGCATTCCTCGTTGAAGACCAACAATTGCAATGATCTATCCCCATCACGATGAAAT
TTCCCAAGATTACCCGGGCCTGTCGGCCAAGGCTATATACTCGTTGAATACATCAGTGT
AGCGCGCGTGCGGCCCAGAACATCTAAGGGCATCACAGACCTGTTATTGCCTCAAACTT
CCGTGGCCTAAACGGCCATAGTCCCTCTAAGAAGCTAGCTGCGGAGGGATGGCTCCGCA
TAGCTAGTTAGCAGGCTGAGGTCTCGTTCGTTAACGGAATTAACCAGACAAATCGCTCC
ACCAACTAAGAACGGCCATGCACCACCACCCATAGAATCAAGAAGAACCGA
>Sarga_versicolor SRR427175
ATACGACCGGGGCGCATCGCCAGCCCCCATCCGCTTCCCTCCCGGCAATTTCAAGCACT
CTTTGACTCTCTTTTCAAAGTCCTTTTCATCTTTCCCTCGCGGTACTTGTTCGCTATCG
GTCTCTCGCCTGTATTTAGCCTTGGACGGAGTTTACCGCCCGATTTGGGCTGCATTCCC
AAACAACCCGACTCGTTGACGGCGCCTCGTGGTGCGACAGGGTCCGGGCCGGACGGGGC
TCTCACCCTCCCAGGCGTCCCTTTCCAGAGAACTTGGGCCCGGTCCGTCGCTGAGGACG
CCTCTCCAGACTACAATTCGGGTGACGAAGCCACCCGATTCTCAAGCTGGGCTGGTCCC
GGTTCGCTCGCCGTTACTAGGGGAATCCTTGTAAGTTTCTTCTCCTCCGCTTATTTATA
TGCTTAAACTCAGCGGGTAGTCCCGACTGACCTGGGGTCGCGGTCCGAGCGGCGGTGCG
CTGCGGTGCTCCATGGGTCCTTAGGGCCGATGCGCCGGCTGCGTGCCGGGGCGCTGCAC
CGAGAACAACTAGGTGTCGCCCACCACGTGCTGTGCCCGACACGATTCGCCGGCAGCCC
CAACTTCGGCCCACCGCGCCGTGAGGCACGGGAGGCCAAACACCACGTCCCTCCCCTTT
GGGTGGGTTGGGAGTGTCTTTTGGCGTGACGCCCAGGCAGACGTGCCCTCAGCCAGAAG
GCCTCGGGCGCAACTTGCGTTCAAAAACTCGATGGTTCGCGGGATTCTGCAATTCACAC
CAGGTATCGCATTTTGCTACGTTCTTCATCGATGCGAGAGCCGAGATATCCGTTGCCGA
GAGTCGTGTGGATTAAGATATCATCGCTGCGCGGGGAGCGGAAGGCAGGCCGACCGCTC
CGCCGAGCAAGGCAATATAAGTGTTCCTTGACGCCTTAGGCGCCGTGGGTTCTTTTGTG
GCCCCTCCGCCCCGTGACAGGGCTCGGGGGCCGTGTGCCGAGCCGAGGCCCAGCGGTAC
GAGAGACGCGTTCGCGGTCTGTTTTGTTTAAGGGTCACGACAATGATCCTTCCGCAGGT
TCACCTACGGAAACCTTGTTACGACTTCTCCTTCCTCTAAATGAAATGATAAGGTTCAA
TGGACTTCTCGCGACGTCGGGGGCGGCGACCCGCCTCCGTCGCCGCGATCCGAACACTT
CACCGGACCATTCAATCGGTAGGAGCGACGGGCGGTGTGTACAAAGGGCAGGGACGTAG
TCAACGCGAGCTGATGACTCGCGCTTACTAGGCATTCCTCGTTGAAGACCAACAATTGC
AATGATCTATCCCCATCACGATGAAATTTCCCAAGATTACCCGGGCCTGTCGGCCAAGG
CTATATACTCGTTGAATACATCAGTGTAGCGCGCGTGCGGCCCAGAACATCTAAGGGCA
TCACAGACCTGTTATTGCCTCAAACTTCCGTGGCCTAAACGGCCATAGTCCCTCTAAGA
AGCTAGCTGCGGAGGGATGGCTCCGCATAGCTAGTTAGCAGGCTGAGGTCTCGTTCGTT
AACGGAATTAACCAGACAAATCGCTCCACCAACTAAGAACGGCCATGCACCACCACCCA
TAGAATCAAGAAAGAGCTCTCAGTCTGTCAATCCTTGCTATGTCTGGACCTGGTAAGTT
TCCCCGTGTTGAGTCAAATTAAGCCGCAGGCTCCAC
>Sorghum_arundinaceum SRR999026
CGGAGGCACCTAGGGCCCCCGGGCTTAGGCCGCCGGCATGGCCGACAACAGTCCACGCC
CCGAGCCGATCGGCGGACCAGCAGAAGCCGTTCCGCATACGACCGGGGCGCATCGCCAG
CCCCCATCCGCTTCCCTCCCGGCAATTTCAAGCACTCTTTGACTCTCTTTTCAAAGTCC
TTTTCATCTTTCCCTCGCGGTACTTGTTCGCTATCGGTCTCTCGCCTGTATTTAGCCTT
GGACGGAGTTTACCGCCCGATTTGGGCTGCATTCCCAAACAACCCGACTCGTTGACGGC
GCCTCGTGGTGCGGCAGGGGCCGGGCCGGACGGGGCTCTCACCCTCCCAGGCGTCCCTT
TCCAGGGAACTTGGGCCCGGTCCGTCGCTGAGGACGCCTCTCCAGACTACAATTCAGGT
GACGAAGCCACCCGATTCTCAAGCTGGGCTGGTCCCGGTTCGCTCGCCGTTACTAGGGG
AATCCTTGTAAGTTTCTTCTCCTCCGCTTATTTATATGCTTAAACTCAGCGGGTGGTCC
CGACTGACCTGGGGTCGCGGTCCGAGCAACGATGTGCTGCGGTGCCCGAAGGGTCCTTA
GGGCCGATGCACCGGCCACGTGTCGGGGCGCTGCACCGAGAACAACTAAGTGTCGCCCA
CCACGTGCTGTGCCCGACACGAATCGCCGGCAGCCCCAACTTCGGCCCACCGCGCCATG
CGGCACGGGGAGCCAAAAACCACATCCCTCCCCGAGGGTGGGTTGGGAGTGTCTGTTGG
CGTGACGCCCAGGCAGACGTGCCCTCGGCCGGAAGGCCTCGGGCGCAACTTGCGTTCAA
AAACTCGATGGTTCGCGGGATTCTGCAATTCACACCAGGTATCGCATTTTGCTACGTTC
TTCATCGATGCGAGAGCCGAGATATCCGTTGCCGAGAGTCGTGTGGATTAAGATATCAT
CGCTGCTCAGGGAGCGGAAGGCATGCCGACCACTCCGCTGTGCAAGGCAACATGAGTGT
TCCTTGACGCCTAAGGCGCCGTGGGTTCTTTTGTGGCCCCTCTGCCCCAGGTTGGAGCA
AGGGGACCTTGTGCCGAGCCAAAGCTCGACGAAATGAGAGACATGTTCACGGTCTGTTT
TGTTTAAGGGTCACGACAATGATCCTTCCGCAGGTTCACCTACGGAAACCTTGTTACGA
CTTCTCCTTCCTCTAAATGAAATGATAAGGTTCAATGGACTTCTCGCGACGTCGGGGGC
GGCGAACCGCCTTCGTCGCCGCGATCCGAACACTTCACCGGACCATTCAATCGGTAGGA
GCGACGGGCGGTGTGTACAAAGGGCAGGGACGTAGTCAACGCGAGCTGATGACTCGCGC
TTACTAGGCATTCCTCGTTGAAGACCAACAATTGCAATGATCTATCCCCATCACGATGA
AATTTCCCAAGATTACCCGGGCCTGTCGGCCAAGGCTATATACTCGTTGAATACATCAG
TGTAGCGCGCGTGCGGCCCAGAACATCTAAGGGCATCACAGACCTGTTATTGCCTCAAA
CTTCCGTGGCCTAAACGGCCATAGTCCCTCTAAGAAGCTAGCTGCGGAGGGATGGCTCC
GCATAGCTAGTTAGCAGGCTGAGGTCTCGTTCGTTAACGGAATTAACCAGACAAATCGC
TCCACCAACTAAGAACGGCCATGCACCACCACCCATAGAATCAAGAAAGAGCTCTCAGT
CTGTCAATCCTTGCTATGTCTGGACCTGGTAAGTTTCCCCGTGTTGAGTCAAATTAAGC
CGCAGGCTCCACGCCTGGTGGTGCCCTTCCGTCAATTCCTTTAAGTTTCAGCCTTGCGA
CCATACTCCCCCCGGAACCCAAAGACTTTGATTTCTCATAAGGTGCCGGCGGAGTCCTA
TAAGCAACATCCGCCGATCCCTGGTCGGCATCGTTTATGGTTGAGACTAGGACGGTATC
TGATCGTCTTCGAGCCCCCAACTTTCGTTCTTGATTAATGAAAACATCCTTGGCAAATG
CTTTCGCAGTTGTTCGTCTTTCATAAATCCAAGAATTTCACCTCTGACTATGAAATACG
AATGCCCCCGACTGTCCCTATTAATCATTACTCCGATCCCGAAGGCCAACACAATAGGA
CCGGAATCCTATGATGTTGTCCCATGCTAATGTATCCAAAGCGATGGCTTGCTTTGAGC
ACTCTAATTTCTTCAAAGTAATGGCGCTAGAGGCACGACCCGGCCAATTAAGGCCAGGA
GCG
>Sorghum_bicolor_BTx623 SRR3923525
GGGGCTCTCACCCTCCCAGGCGTCCCTTTCCAGGGAACTTGGGCCCGGTCCGTCGCTGA
GGACGCCTCTCCAGACTACAATTCAGGTGACGAAGCCACCCGATTCTCAAGCTGGGCTG
GTCCCGGTTCGCTCGCCGTTACTAGGGGAATCCTTGTAAGTTTCTTCTCCTCCGCTTAT
TGATATGCTTAAACTCAGCGGGTGGTCCCGACTGACCTGGGGTCGCGGTCCGAGCAACG
ATGTGCTGCGGTGCCCGAAGGGTCCTTAGGGCCGATGCACCGGCCACGTGTCGGGGCGC
TGCACCGAGAACAACTAAGTGTCGCCCACCACGTGCTGTGCCCGACACGAATCGCCGGC
AGCCCCAACTTCGGCCCACCGCGCCATGCGGCACGGGGAGCCAAAAACCACATCCCTCC
CCGAGGGTGGGTTGGGAGTGTCTGTTGGCGTGACGCCCAGGCAGACGTGCCCTCGGCCG
GAAGGCCTCGGGCGCAACTTGCGTTCAAAAACTCGATGGTTCGCGGGATTCTGCAATTC
ACACCAGGTATCGCATTTTGCTACGTTCTTCATCGATGCGAGAGCCGAGATATCCGTTG
CCGAGAGTCGTGTGGATTAAGATATCATCGCTGCTCAGGGAGCGGAAGGCATGCCGACC
ACTCCGCTGTGCAAGGCAACATGAGTGTTCCTTGACGCCTAAGGCGCCGTGGGTTCTTT
TGTGGCCCCTCTGCCCCAGGTTGGAGCAAGGGGACCTTGTGCCGAGCCAAAGCTCGACG
ACATGAGAGACATGTTCACGGTCTGTTTTGTTTAAGGGTCACGACAATGATCCTTCCGC
AGGTTCACCTACGGAAACCTTGTTACGACTTTTACTTCCTCTAAATGAAATGATAAGGT
TCAATGGACTTCTCGCGACGTCGGGGGCGGCGAACCGCCTTCGTCGCCGCGATCCGAAC
ACTTCACCGGACCATTCAATCGGTAGGAGCGACGGGCGGTGTGTACAAAGGGCAGGGAC
GTAGTCAACGCGAGCTGATGACTCGCGCTTACTAGGCATTCCTCGTTGAAGACCAACAA
TTGCAATGATCTATCCCCATCACGATGAAATTTCCCAAGATTACCCGGGCCTGTCGGCC
AAGGCTATATACTCGTTGAATACATCAGTGTAGCGCGCGTGCGGCCCAGAACATCTAAG
G
>Sorghum_halepense SRR486216
GTCAGCTTCCTTGCGCATCCCAGGTTTCAGAACCCGTCGACTCGCACGCATGTCAGACT
CCTTGGTCCGTGTTTCAAGACGGGTCGGATGGGGAGCTCGCAGGCCGTTGCAGCGCAGC
GCCCCGAGGGGCGCGCCTTGCGGCGCGCGGAGACCGGCCGCGCCGACGACGGCGGCCGA
AGGCACCCAGGGCCCCCGGGCTTAGGCCGCCGGCACGGCCGACAACAGTCCACGCCCCG
AGCCGATCGGCGGACCAGCAGAAGCCGTTCCGCATACGACCGGGGCGCATCGCCAGCCC
CCATCCGCTTCCCTCCCGGCAATTTCAAGCACTCTTTGACTCTCTTTTCAAAGTCCTTT
TCATCTTTCCCTCGCGGTACTTGTTCGCTATCGGTCTCTCGCCTGTATTTAGCCTTGGA
CGGAGTTTACCGCCCGATTTGGGCTGCATTCCCAAACAACCCGACTCGTTGACGGCGCC
TCGTGGTGCGGCAGGGTCCGGGCCGGACGGGGCTCTCACCCTCCCAGGCGTCCCTTTCC
AGGGAACTTGGGCCCGGTCCGTCGCTGAGGACGCCTCTCCAGACTACAATTCGGGTGAC
GAAGCCACCCGATTCTCAAGCTGGGCTGGTCCCGGTTCGCTCGCCGTTACTAGGGGAAT
CCTTGTAAGTTTCTTCTCCTCCGCTTATTTATATGCTTAAACTCAGCGGGTGGTCCCGA
CTGACCTGGGGTCGCGGTCCGAGCAACGATGTGCTGCGGTGCCCGAAGGGTCCTTAGGG
CCGATGCGCCGGCCACGTGTCGGGGCGCTGCACCGAGAACAACTAAGTGTCGCCCACCA
CGTGCTGTGCCCGACACGAATCGCCGGCAGCCCCAACTTCGGCCCACCGCGCCATGCGG
CACGGGGAGCCAAAAACCACATCCCTCCCCGAGGGTGGGTTGGGAGTGTCTGTTGGCGT
GACGCCCAGGCAGACGTGCCCTCGGCCGGAAGGCCTCGGGCGCAACTTGCGTTCAAAAA
CTCGATGGTTCGCGGGATTCTGCAATTCACACCAGGTATCGCATTTTGCTACGTTCTTC
ATCGATGCGAGAGCCGAGATATCCGTTGCCGAGAGTCGTGTGGATTAAGATATCATCGC
TGCTCAGGGAGCGGAAGGCATGCCGACCACTCCGCTGTGCAAGGCAACATGAGTGTTCC
TTGACGCCTAAGGCGCCGTGGGTTCTTTTGTGGCCCCTCTGCCCCAGGTTGGAGCAAGG
GGACCTTGTGCCGAGCCAAAGCTCGACGACATGAGAGACATGTTCACGGTCTGTTTTGT
TTAAGGGTCACGACAATGATCCTTCCGCAGGTTCACCTACGGAAACCTTGTTACGACTT
CTCCTTCCTCTAAATGAAATGATAAGGTTCAATGGACTTCTCGCGACGTCGGGGGCGGC
GAACCGCCTTCGTCGCCGCGATCCGAACACTTCACCGGACCATTCAATCGGTAGGAGCG
ACGGGCGGTGTGTACAAAGGGCAGGGACGTAGTCAACGCGAGCTGATGACTCGCGCTTA
CTAGGCATTCCTCGTTGAAGACCAACAATTGCAATGATCTATCCCCATCACGATGAAAT
TTCCCAAGATTACCCGGGCCTGTCGGCCAAGGCTATATACTCGTTGAATACATCAGTGT
AGCGCGCGTGCGGCCCAGAACATCTAAGGGCATCACAGACCTGTTATTGCCTCAAACTT
CCGTGGCCTAAACGGCCATAGTCCCTCTAAGAAGCTAGCTGCGGAGGGATGGCTCCGCA
TAGCTAGTTAGCAGGCTGAGGTCTCGTTCGTTAACGGAATTAACCAGACAAATCGCTCC
ACCAACTAAGAACGGCCATGCACCACCACCCATAGAATCAAGAAAGAGCTCTCAGTCTG
TCAATCCTTGCTATGTCTGGACCTGGTAAGTTTCCCCGTGTTGAGTCAAATTAAG
>Sorghum_propinquum-369-1 SRR998982
CGTTCCGCATACGACCGGGGCGCATCGCCAGCCCCCATCCGCTTCCCTCCCGGCAATTT
CAAGCACTCTTTGACTCTCTTTTCAAAGTCCTTTTCATCTTTCCCTCGCGGTACTTGTT
CGCTATCGGTCTCTCGCCTGTATTTAGCCTTGGACGGAGTTTACCGCCCGATTTGGGCT
GCATTCCCAAACAACCCGACTCGTTGACGGCGCCTCGTGGTGCGGCAGGGTCCGGGCCG
GACGGGGCTCTCACCCTCCCAGGCGTCCCTTTCCAGGGAACTTGGGCCCGGTCCGTCGC
TGAGGACGCCTCTCCAGACTACAATTCGGGTGACGAAGCCACCCGATTCTCAAGCTGGG
CTGGTCCCGGTTCGCTCGCCGTTACTAGGGGAATCCTTGTAAGTTTCTTCTCCTCCGCT
TATTTATATGCTTAAACTCAGCGGGTGGTCCCGACTGACCTGGGGTCGCGGTCCGAGCG
ACGATGTGCTGCGGTGCCCGAAGGGTCCTTAGGGCCGATGCGCCGGCAACGTGTCGGGG
CGCTGCACCGAGAACAACTAAGTGTCGCCCACCACGTGCTGTGCCCGACACGAATCGCC
GGCAGCCCCAACTTCGGCCCACCGCGCCATGCGGCACGGGGAGCCAAAAACCACATCCC
TCCCCGAGGGTGGGTTGGGAGTGTCTGTTGGCGTGACGCCCAGGCAGACGTGCCCTCGG
CCGGAAGGCCTCGGGCGCAACTTGCGTTCAAAAACTCGATGGTTCGCGGGATTCTGCAA
TTCACACCAGGTATCGCATTTTGCTACGTTCTTCATCGATGCGAGAGCCGAGATATCCG
TTGCCGAGAGTCGTGTGGATTAAGATATCATCGCTGCTCAGGGAGCGGAAGGCATGCCG
ACCACTTCGCTGTGCAAGGCAACATGAGTGTTCCTTGACGCCTAAGGCGCCGTGGGTTC
TTTTGCGGCCCCTCTGCCCCAGGTTGGAGCAAGGGGACCTTGTGCCGAGCCAAAGCTCG
ACGGCATGAGAGACATGTTCACCGGTCTGTTTTGTTTAAGGGTCACGACAATGATCCTT
CCGCAGGTTCACCTACGGAAACCTTGTTACTACTTCTCCTTCCTCTAAATGAAATGATA
AGGTTCAATGGACTTCTCGCGACGTCGGGGGCGGCGAACCGCCTTCGTCGCCGCGATCC
GAACACTTCACCGGACCATTCAATCGGTAGGAGCGACGGGCGGTGTGTACAAAGGGCAG
GGACGTAGTCAACGCGAGCTGATGACTCGCGCTTACTAGGCATTCCTCGTTGAAGACCA
ACAATTGCAATGATCTATCCCCATCACGATGAAATTTCCCAAGATTACCCGGGCCTGTC
GGCCAAGGCTATATACTCGTTGAATACATCAGTGTAGCGCGCGTGCGGCCCAGAACATC
TAAGGGCATCACAGACCTGTTATTGCCTCAAACTTCCGTGGCCTAAACGGCCATAGTCC
CTCTAAGAAGCTAGCTGCGGAGGGATGGCTCCGCATAGCTAGTTAGCAGGCTGAGGTCT
CGTTCGTTAACGGAATTAACCAGCCACACC
>Sorghum_x_drummondii SRR998968
CCGTTCCGCATACGACCGGGGCGCATCGCCAGCCCCCATCCGCTTCCCTCCCGGCAATT
TCAAGCACTCTTTGACTCTCTTTTCAAAGTCCTTTTCATCTTTCCCTCGCGGTACTTGT
TCGCTATCGGTCTCTCGCCTGTATTTAGCCTTGGACGGAGTTTACCGCCCGATTTGGGC
TGCATTCCCAAACAACCCGACTCGTTGACGGCGCCTCGTGGTGCGGCAGGGTCCGGGCC
GGACGGGGCTCTCACCCTCCCAGGCGTCCCTTTCCAGGGAACTTGGGCCCGGTCCGTCG
CTGAGGACGCCTCTCCAGACTACAATTCAGGTGACGAAGCCACCCGATTCTCAAGCTGG
GCTGGTCCCGGTTCGCTCGCCGTTACTAGGGGAATCCTTGTAAGTTTCTTCTCCTCCGC
TTATTTATATGCTTAAACTCAGCGGGTGGTCCCGACTGACCTGGGGTCGCGGTCCGAGC
AACGATGTGCTGCGGTGCCCGAAGGGTCCTTAGGGCCGATGCACCGGCCACGTGTCGGG
GCGCTGCACCGAGAACAACTAAGTGTCGCCCACCACGTGCTGTGCCCGACACGAATCGC
CGGCAGCCCCAACTTCGGCCCACCGCGCCATGCGGCACGGGGAGCCAAAAACCACATCC
CTCCCCGAGGGTGGGTTGGGAGTGTCTGTTGGCGTGACGCCCAGGCAGACGTGCCCTCG
GCCGGAAGGCCTCGGGCGCAACTTGCGTTCAAAAACTCGATGGTTCGCGGGATTCTGCA
ATTCACACCAGGTATCGCATTTTGCTACGTTCTTCATCGATGCGAGAGCCGAGATATCC
GTTGCCGAGAGTCGTGTGGATTAAGATATCATCGCTGCTCAGGGAGCGGAAGGCATGCC
GACCACTCCGCTGTGCAAGGCAACATGAGTGTTCCTTGACGCCTAAGGCGCCGTGGGTT
CTTTTGTGGCCCCTCTGCCCCAGGTTGGAGCAAGGGGACCTTGTGCCGAGCCAAAGCTC
GACGACATGAGAGACATGTTCACGGTCTGTTTTGTTTAAGGGTCACGACAATGATCCTT
CCGCAGGTTCACCTACGGAAACCTTGTTACGACTTCTCCTTCCTCTAAATGAAATGATA
AGGTTCAATGGACTTCTCGCGACGTCGGGGGCGGCGAACCGCCTTCGTCGCCGCGATCC
GAACACTTCACCGGACCATTCAATCGGTAGGAGCGACGGGCGGTGTGTACAAAGGGCAG
GGACGTAGTCAACGCGAGCTGATGACTCGCGCTTACTAGGCATTCCTCGTTGAAGACCA
ACAATTGCAATGATCTATCCCCATCACGATGAAATTTCCCAAGATTACCCGGGCCTGTC
GGCCAAGGCTATATACTCGTTGAATACATCAGTGTAGCGCGCGTGCGGCCCAGAACATC
TAAGGGCATCACAGACCTGTTATTGCCTCAAACTTCCGTGGCCTAAACGGCCATAGTCC
CTCTAAGAAGCTAGCTGCGGAGGGATGGCTCCGCATAGCTAGTTAGCAGGCTGAGGTCT
CGTTCGTTAACGGAATTAACCAGACAAATCGCTCCACCAACTAAGAACGGCCATGCACC
ACCACCCATAGAATCAAGAAAGAGCTCTCAGTCTGTCAATCCTTGCTATGTCTGGACCT
AGTAAGTTTCCCCGTGTTGAGTCAAATTAAGCCGCAGGCTCCACGCCTGGTGGTGCCCT
TCCGTCAATTCCTTTAAGTTTCAGCCTTGCGACCATACTCCCCCCGGAACCC
>Tripidium_arundinaceum BeauSci
TTCCTCCGCTTATTGATATGCTTAAACTCAGCGGGTAGTCCCGACTGACCTGGGGTCGC
GGTCCGAGCGGTGATGCGCTGCGGTGCTCGATGGGTCCTTAGGGCCGATGCGCCGGCCG
CGCGCCGGGGCGCTGCACCGAGAACAACTGATGTCGCCCACCACGTGCTGTGCCCGACA
CGATTCGCCGGCAGCCCCAACTTCGGCCCACCGCGCCCTGCGGCACGGGGGGCCAAACA
CCACGTCCCTCCCCGAGGGTGGGTTGGGAGTGTCTTTTGGCGTGACGCCCAGGCAGACG
TGCCCTCGACCAGAAGGCCTCGGGCGCAACTTGCGTTCAAAAACTCGATGGTTCGCGGG
ATTCTGCAATTCACACCAGGTATCGCATTTTGCTACGTTCTTCATCGATGCGAGAGCCG
AGATATCCGTTGCCGAGAGTCGTGTGGATTAAGATATCATCGCCGCGCGGGGAGCGGAA
GGCAGGCCGACCGCCCCGCCGAGCGAGGCAATATAAGTGTTCCTTGACGCCTAAGGCGC
CGTGGGTTCTGTTGCGGCCCCTCCGCCCCGGGACGGAGCTCGGGGGCCTTGGCCGGGCC
GGAGCCCGGCGACACGAGAGACGCGTTCGCGGTCTGTTTTGTTTAAGGGTCACGACAAT
GATCCTTCCGCAGGTTCACCTACGGAAACCTTGTTACGCTTTTTTACTTCAAATGAAAT
GATAAGGTTCAATGGACTTCTCGCGACGTCGGGGGCG
>Tripsacum_dactyloides SRR5127199
GGCTTAGGCCGCCGGCGCGGGCGACAACGGTCCACGCCCCGAGCCGATCGGCGGACCAG
CAGGAGCCGTTCCGCATACGACCGGGGCGCGTCGCCAGCCCCCATCCGCTTCCCTCCCG
GCAATTTCAAGCACTCTTTGACTCTCTTTTCAAAGTCCTTTTCATCTTTCCCTCGCGGT
ACTTGTTCGCTATCGGTCTCTCGCCTGTATTTAGCCTTGGACGGAGTTTACCGCCCGCT
TTGGGCTGCATTCCCAAACAACCCGACTCGTCGACGGCGCCTCGTGGTGCGACAGGGTC
CGGGCCGGACGGGGCTCTCACCCTCCCAGGCGTCCCTTTCCAGGGAACTTGGGCCCGGT
CCGTCGCTGAGGACGCCTCTCCAGACTACAATTCGGGCGGCGAAGCCCCCCGATTCTCA
AGCTGGGCTGCTCCCGGTTCGCTCGCCGTTACTAGGGGAATCCTCGTAAGTTTCTTCTC
CTCCGCTTATTTATATGCTTAAACTCAGCGGGTAGTCCCGACTGACCTGGGGTCGCGGT
CCGAGCGGCGACGCGCTCGGTCGCTCCATGGGTCCGTAGGGCCGACGCGCCGGCCGCGC
GCCGGGGCGCTGCACCGAGAACAACTTGATGTCGCCCACCACGTGCTGCGCCCGGCGCG
GTTCGCCGGCAGCCCCTGCTTCGGCCCGCCGCGCCCTGCGGCGCGGGGGGCCAGACGCC
ACGTCCCTCACCGCGTGGCGGGTGTTGGGAGTGTCTTTTGGCGTGACGCCCAGGCAGAC
GTGCCCTCCGCCAGAAGGCTTCGGGCGCAACTTGCGTTCAAAAACTCGATGGTTCGCGG
GATTCTGCAATTCACACCAGGTATCGCATTTTGCTACGTTCTTCATCGATGCGAGAGCC
GAGATATCCGTTGCCGAGAGTCGTGTGGATTAAGATGTCACCGCCGCCCGGGGAGCGGA
AGGCAGGCCGACCGCTCCGCCGCGCGGATGGTAGTACGGGTGTTCCTTGGCGCCCTAGG
CGCCGTGGGTTCTGTTGCGTCCCCCCTTCCCCGAAGACGGGGCCGAGGGGCCTGGTGCC
GGGCCTGGGCCCGGCGGCACGGGGGACTCGTTCGCGGTCTGTTTTGTTTAAGGGTCACG
GCAATGATCCTTCCGCAGGTTCACCTACGGAAACCTTGTTACGACTTCTCCTTCCTCTA
AATGAAATGATAAGGTTCAATGGACTTCTCGCGACGTCGGGGGCGGCGAACCGCCCCCG
TCGCCGCGATCCGAACACTTCACCGGACCATTCAATCGGTAGGAGCGACGGGCGGTGTG
TACAAAGGGCAGGGACGTAGTCAACGCGAGCTGATGACTCGCGCTTACTAGGCATTCCT
CGTTGAAGACCAACAATTGCAATGATCTATCCCCATCACGATGAAATTTCCCAAGATTA
CCCGGGCCTGTCGGCCAAGGCTATATACTCGTTGGATACATCAGTGTAGCGCGCGTGCG
GCCCAGAACATCTAAGGGCATCACAGACCTGTTATTGCCTCAAACTT
>Zea_mays_B73 SRR447986
CAAATCGGGCGACAACGGTCCACGCCCCGAGCCGATCGGCGGACCAGCAGGAGCCGTTC
CGCATACGGCCGGTGCGCGTCGCCAGCCCCCATCCGCTTCCCTCCCGGCAATTTCAAGC
ACTCTTTGACTCTCTTTTCAAAGTCCTTTTCATCTTTCCCTCGCGGTACTTGTTCGCTA
TCGGTCTCTCGCCTGTATTTAGCCTTGGACGGAGTTTACCGCCCGATTTGGGCTGCATT
CCCAAACAACCCGACTCGTTGACGGCGCCTCGTGGTGCGACAGGGTCCGGGCCGGACGG
GGCTCTCACCCTCCCAGGCGTCCCTTTCCAGAGAACTTGGGCCCGGTCCGTCGCTGAGG
ACGCCTCTCCAGACTACAATTCGGGCGGCGAGGCCGCCCGATTCTCAAGCTGGGCTGCT
CCCGGTTCGCTCGCCGTTACTAGGGGAATCCTCGTAAGTTTCTTCTCCTCCGCTTATTT
ATATGCTTAAACTCAGCGGGTAGTCCCGACTGACCTGGGGTCGCGGTCCGAGGGCAAGT
TCGGTCCCTCGATGGGTCTTTAGGGCAGAATGTCCGGCCCCGCGCCGTGACGCTCCACC
GAGAACAAATTGATGTCGCCCACCACGTGTTGCGCCCGGCGCGGTTTTCCGGCACCCCC
TGTTTTGGCCCACCTCTCCCTGCGGCGCGGGGGGGCAGACGCCACGTCCCTCGCCCCGC
GAGGGGGTGTTGGGAGTGTCTTTTGGGGTGACGCCCAGGCAGACGTGCCCTCCGCCAGA
AGGGTTTGGGGGCAACTTGCGTTCAAAAAATCGATGGTTTGCGGGATTTTGCAATTCAC
ACCAGGTATCGCATTTTGTTACGTTTTTCATCGATGCGAGAGCCGAGATATCCGTTGCC
GAGAGTGGTGTCGATTAAGGGGTAACCGCTGCCCCGGGAGCGGAAGGGGGGCCGACCGC
TCCGCGGGGCAGGAGGTAGTATTGGTGTTCCTTGGCGCCCGGGGCGCCGTGGGTTTTTT
TTCGCGGCACCCCCCTTCCCCGCGGGAGGTTTGGGGGGGGCAGCGTGCCGGGCCGGAGC
CCGGCGGCACGGGTGACTCGTTCGCGGTCTGTTTTGTTTAAGGGTCACGGCAATGATCC
TTCCGCAGGTTCACCTACGGAAACCTTGTTACGACTTCTCCTTCCTCTAAATGAAATGA
TAAGGTTCAATGGACTTCTCGCGACGTCGGGGGCGGCGAACCGCCCCCGTCGCCGCGAT
CCGAACACTTCACCGGACCATTCAATCGGTAGGAGCGACGGGCGGTGTGTACAAAGGGC
AGGGACGTAGTCAACGCGAGCTGATGACTCGCGCTTACTAGGCATTCCTCGTTGAAGAC
CAACAATTGCAATGATCTATCCCCATCACGATGAAATTTCCCAAGATTACCCGGGCCTG
TCGGCCAAGGCTATATACTCGTTGGATACATCAGTGTAGCGCGCGTGCGGCCCAGAACA
TCTAAGGGCATCACAGACCTGTTATTGCCTCAAACTTCCGTGGCCTAAACGGCCATAGT
CCCTCTAAGAAGCTAACTACGGAGGGATGGCTCCGCATAGCTAGTTAGCAGGCTGAGGT
CTCGTTCGTTAACGGAATTAACCAGACAAATCGCTCCACCAACTAAGAACGGCCATGCA
CCACCACCCATAGAATCAAGAAAGAGCTCTCAGTCTGTCAATCCTTG
