# Supplementary material for: Assessing the Likelihood of Gene Flow From Sugarcane (Saccharum Hybrids) to Wild Relatives in South Africa
Source: Front Bioeng Biotechnol. 2018 Jun 7;6:72. doi: 10.3389/fbioe.2018.00072 (PMC5999724; doi:10.3389/fbioe.2018.00072)
Supplement: Supplementary file 1 [file Data_Sheet_1.ZIP › assemblies/README.txt]

Three files are provided within the archive:

ITS-assemblies.fa
matK-assemblies.fa
rbcL-assemblies.fa

The first of these files contains assemblies for the ITS cassette:
18s rRNA, ITS1, 5.8s rRNA, ITS2, 28s rRNA

The second file contains assemblies for the Chloroplast matK gene

The third file contains assembleis for the chloroplast rbcL gene

Each file is in multi-fasta format, with new entries defined by the species to which they belong.
